# Supplementary material for: The COMET toolkit for composing customizable genetic programs in mammalian cells
Source: Nat Commun. 2020 Feb 7;11:779. doi: 10.1038/s41467-019-14147-5 (PMC7005830; doi:10.1038/s41467-019-14147-5)
Supplement: Supplementary file 3 — Supplementary Data 1 [file 41467_2019_14147_MOESM3_ESM.xlsx]

## Sheet: Vectors and Templates
Plasmid Number and Name	Purpose	Notable components	Notable component sequence	Reference Number
pPD005 pcDNA GoldenGate	Vector used to express most COMET components. Compatible with BsaI/BpiI Golden Gate system. Deliberately modified from pcDNA3.1/HygroR(+) in the following ways: SV40 Promoter deleted (but SV40 origin retained), HygroR gene deleted, BsaI site in AmpR mutated, BpiI site in BGH PolyA tail mutated. Leonard Lab plasmid reference number: L1267			Leonard Lab plasmid reference number: L1267
pPD540 Reporter Template v3	Template for COMET promoters, expresses EYFP reporter upon promoter activation. Compatible with BsaI/BpiI Golden Gate system. As of May 2018, this is the preferred template for COMET reporters, as it uses non-palindromic sticky ends for promoter insertion, to reduce the risk of multiple insertions. To insert promoter, use annealed primers or PCR product in a Golden Gate Reaction with BsaI. Leonar…	Promoter insertion template	AGATCTGCGAGCGAGACCACAGGTCTCGACGCTCTCTAGAGGGTATATAATGGGGGCCACTAGTCTACTACCAGAGCTCATCGCTAGC	Leonard Lab plasmid reference number: L1270
pPD027 Reporter Template v1 (Near Spaced)	Template for COMET promoters, expresses EYFP reporter upon promoter activation. Compatible with BsaI Golden Gate sysstem. To insert promoter, use annealed primers or PCR product in a Golden Gate Reaction with BsaI. This is an early version of the template and uses palindromic sticky ends, increasing the risk of multiple insertion. Generally, template v3 should be used to avoid this risk. However,…	Promoter insertion template	AGATCTGAATTCGAGACCACAGGTCTCGGATCCCTCTAGAGGGTATATAATGGGGGCCACTAGTCTACTACCAGAGCTCATCGCTAGC	Leonard Lab plasmid reference number: L1268
pPD152 Reporter Template v2	Template for COMET promoters, expresses EYFP reporter upon promoter activation. Compatible with BsaI/BpiI Golden Gate system. This is an early version of the template and uses palindromic sticky ends, increasing the risk of multiple insertion. Generally, template v3 (pD540) should be used to avoid this risk. The difference between v1 (pD027) and v2 (pD152) is that v2 is additionally compatible wi…	Promoter insertion template	AGATCTGAATTCGAGACCACAGGTCTCGGATCCCTCTAGAGGGTATATAATGGGGGCCACTAGTCTACTACCAGAGCTCATCGCTAGC	Leonard Lab plasmid reference number: L1269
pPD032 Reporter Template v1 (Mid Spaced)	Template for COMET promoters, expresses EYFP reporter upon promoter activation. Compatible with BsaI Golden Gate system. This is an early version of the template and uses palindromic sticky ends, increasing the risk of multiple insertion. Generally, template v3 should be used to avoid this risk. However, this template can be used for comparing close/mid/far spaced promoters with pPD027 and pPD033…	Promoter insertion template	AGATCTGAATTCGAGACCACAGGTCTCGgatccCATGAAGAATCTGCTTAGGGTTAGGCGTTTTGCGCTGCTTCGCGATGTACGGGCCAGATATAcGATCCCTCTAGAGGGTATATAATGGGGGCCACTAGTCTACTACCAGAGCTCATCGCTAGC	Leonard Lab plasmid reference number: L1271
pPD033 Reporter Template v1 (Far Spaced)	Template for COMET promoters, expresses EYFP reporter upon promoter activation. Compatible with BsaI Golden Gate system. This is an early version of the template and uses palindromic sticky ends, increasing the risk of multiple insertion. Generally, template v3 should be used to avoid this risk. However, this template can be used for comparing close/mid/far spaced promoters with pPD027 and pPD032…	Promoter insertion template	AGATCTGAATTCGAGACCACAGGTCTCGgatccTGAGTAGTGCGCGAGCAAAATTTAAGCTACAACAAGGCAAGGCTTGACCGACAATTGCATGAAGAATCTGCTTAGGGTTAGGCGTTTTGCGCTGCTTCGCGATGTACGGGCCAGATATAcGATCCCTCTAGAGGGTATATAATGGGGGCCACTAGTCTACTACCAGAGCTCATCGCTAGC	Leonard Lab plasmid reference number: L1272
			Legend: BsaI Restriction Enzyme Site = Bold Sticky Ends for DNA Insertion = Underline YB_TATA Minimal Promoter = Italic

## Sheet: Reporters
Plasmid Number and Name	Purpose	Notable components	Notable component sequence	Reference Number
pPD270 ZF43x6-Compact(overlapping ZF37)_EYFP	EYFP reporter vector for the ZF43x6-Compact(overlapping ZF37) promoter	ZF43x6-Compact(overlapping ZF37) promoter	AGATCTGAATTgGAGTGAGGACGTGTaGAGTGAGGACGTGCgGAGTGAGGACGTGTaGAGTGAGGACGTGCgGAGTGAGGACGTGTaGAGTGAGGACGTGCCCTCTAGAGGGTATATAATGGGGGCCACTAGTCTACTACCAGAGCTCATCGCTAGC	Leonard Lab plasmid reference number: L1442
pPD118 ZF37x1_EYFP	EYFP reporter vector for the ZF37x1 promoter	ZF37x1 promoter	AGATCTGAATTtGAGGACGTGtGATCCCTCTAGAGGGTATATAATGGGGGCCACTAGTCTACTACCAGAGCTCATCGCTAGC	Leonard Lab plasmid reference number: L1397
pPD285 ZF43x1_EYFP	EYFP reporter vector for the ZF43x1 promoter	ZF43x1 promoter	AGATCTGAATTaGAGTGAGGAcGATCCCTCTAGAGGGTATATAATGGGGGCCACTAGTCTACTACCAGAGCTCATCGCTAGC	Leonard Lab plasmid reference number: L1398
pPD090 ZF92x1_EYFP	EYFP reporter vector for the ZF92x1 promoter	ZF92x1 promoter	AGATCTGAATTaGATGTAGCCtGATCCCTCTAGAGGGTATATAATGGGGGCCACTAGTCTACTACCAGAGCTCATCGCTAGC	Leonard Lab plasmid reference number: L1399
pPD092 ZF97x1_EYFP	EYFP reporter vector for the ZF97x1 promoter	ZF97x1 promoter	AGATCTGAATTaTTATGGGAGaGATCCCTCTAGAGGGTATATAATGGGGGCCACTAGTCTACTACCAGAGCTCATCGCTAGC	Leonard Lab plasmid reference number: L1400
pPD178 ZF158x1_EYFP	EYFP reporter vector for the ZF158x1 promoter	ZF158x1 promoter	AGATCTGAATTtGTAGATGGAgGATCCCTCTAGAGGGTATATAATGGGGGCCACTAGTCTACTACCAGAGCTCATCGCTAGC	Leonard Lab plasmid reference number: L1401
pPD541 ZF13x6-Compact_EYFP	EYFP reporter vector for the ZF13x6-Compact promoter	ZF13x6-Compact promoter	AGATCTGcgagGAAGATGGTacgcgaGAAGATGGTtgagctGAAGATGGTgactaaGAAGATGGTacgcgaGAAGATGGTtgagctGAAGATGGTaACGCTCTCTAGAGGGTATATAATGGGGGCCACTAGTCTACTACCAGAGCTCATCGCTAGC	Leonard Lab plasmid reference number: L1273
pPD542 ZF14x6-Compact_EYFP	EYFP reporter vector for the ZF14x6-Compact promoter	ZF14x6-Compact promoter	AGATCTGcgagGACGACGGCacgcgaGACGACGGCtgagctGACGACGGCgactaaGACGACGGCacgcgaGACGACGGCtgagctGACGACGGCaACGCTCTCTAGAGGGTATATAATGGGGGCCACTAGTCTACTACCAGAGCTCATCGCTAGC	Leonard Lab plasmid reference number: L1274
pPD543 ZF21x6-Compact_EYFP	EYFP reporter vector for the ZF21x6-Compact promoter	ZF21x6-Compact promoter	AGATCTGcgagTTAGAAGTGacgcgaTTAGAAGTGtgagctTTAGAAGTGgactaaTTAGAAGTGacgcgaTTAGAAGTGtgagctTTAGAAGTGaACGCTCTCTAGAGGGTATATAATGGGGGCCACTAGTCTACTACCAGAGCTCATCGCTAGC	Leonard Lab plasmid reference number: L1275
pPD544 ZF36x6-Compact_EYFP	EYFP reporter vector for the ZF36x6-Compact promoter	ZF36x6-Compact promoter	AGATCTGcgagGAAGACGCTacgcgaGAAGACGCTtgagctGAAGACGCTgactaaGAAGACGCTacgcgaGAAGACGCTtgagctGAAGACGCTaACGCTCTCTAGAGGGTATATAATGGGGGCCACTAGTCTACTACCAGAGCTCATCGCTAGC	Leonard Lab plasmid reference number: L1276
pPD123 ZF73x6-Compact_EYFP v1	EYFP reporter vector for the ZF37x6-Compact promoter	ZF37x6-Compact promoter	AGATCTGAATTacGATCtGAGGACGTGtAATTtGAGGACGTGtGATCgGAGGACGTGaAATTaGAGGACGTGcGATCgGAGGACGTGtAATTaGAGGACGTGcGATCCCTCTAGAGGGTATATAATGGGGGCCACTAGTCTACTACCAGAGCTCATCGCTAGC	Leonard Lab plasmid reference number: L1429
pPD545 ZF37x6-Compact_EYFP v2	EYFP reporter vector for the ZF37x6-Compact promoter	ZF37x6-Compact promoter	AGATCTGcgagGAGGACGTGacgcgaGAGGACGTGtgagctGAGGACGTGgactaaGAGGACGTGacgcgaGAGGACGTGtgagctGAGGACGTGaACGCTCTCTAGAGGGTATATAATGGGGGCCACTAGTCTACTACCAGAGCTCATCGCTAGC	Leonard Lab plasmid reference number: L1277
pPD546 ZF42x6-Compact_EYFP	EYFP reporter vector for the ZF42x6-Compact promoter	ZF42x6-Compact promoter	AGATCTGcgagGACGCTGCTacgcgaGACGCTGCTtgagctGACGCTGCTgactaaGACGCTGCTacgcgaGACGCTGCTtgagctGACGCTGCTaACGCTCTCTAGAGGGTATATAATGGGGGCCACTAGTCTACTACCAGAGCTCATCGCTAGC	Leonard Lab plasmid reference number: L1278
pPD547 ZF43x6-Compact_EYFP	EYFP reporter vector for the ZF43x6-Compact promoter	ZF43x6-Compact promoter	AGATCTGcgagGAGTGAGGAacgcgaGAGTGAGGAtgagctGAGTGAGGAgactaaGAGTGAGGAacgcgaGAGTGAGGAtgagctGAGTGAGGAaACGCTCTCTAGAGGGTATATAATGGGGGCCACTAGTCTACTACCAGAGCTCATCGCTAGC	Leonard Lab plasmid reference number: L1279
pPD548 ZF54x6-Compact_EYFP	EYFP reporter vector for the ZF54x6-Compact promoter	ZF54x6-Compact promoter	AGATCTGcgagTGGGTGGCAacgcgaTGGGTGGCAtgagctTGGGTGGCAgactaaTGGGTGGCAacgcgaTGGGTGGCAtgagctTGGGTGGCAaACGCTCTCTAGAGGGTATATAATGGGGGCCACTAGTCTACTACCAGAGCTCATCGCTAGC	Leonard Lab plasmid reference number: L1280
pPD549 ZF55x6-Compact_EYFP	EYFP reporter vector for the ZF55x6-Compact promoter	ZF55x6-Compact promoter	AGATCTGcgagTGGGGTGCCacgcgaTGGGGTGCCtgagctTGGGGTGCCgactaaTGGGGTGCCacgcgaTGGGGTGCCtgagctTGGGGTGCCaACGCTCTCTAGAGGGTATATAATGGGGGCCACTAGTCTACTACCAGAGCTCATCGCTAGC	Leonard Lab plasmid reference number: L1281
pPD550 ZF62x6-Compact_EYFP	EYFP reporter vector for the ZF62x6-Compact promoter	ZF62x6-Compact promoter	AGATCTGcgagGCCGAAGATacgcgaGCCGAAGATtgagctGCCGAAGATgactaaGCCGAAGATacgcgaGCCGAAGATtgagctGCCGAAGATaACGCTCTCTAGAGGGTATATAATGGGGGCCACTAGTCTACTACCAGAGCTCATCGCTAGC	Leonard Lab plasmid reference number: L1282
pPD551 ZF92x6-Compact_EYFP	EYFP reporter vector for the ZF92x6-Compact promoter	ZF92x6-Compact promoter	AGATCTGcgagGATGTAGCCacgcgaGATGTAGCCtgagctGATGTAGCCgactaaGATGTAGCCacgcgaGATGTAGCCtgagctGATGTAGCCaACGCTCTCTAGAGGGTATATAATGGGGGCCACTAGTCTACTACCAGAGCTCATCGCTAGC	Leonard Lab plasmid reference number: L1283
pPD552 ZF93x6-Compact_EYFP	EYFP reporter vector for the ZF93x6-Compact promoter	ZF93x6-Compact promoter	GATCTGcgagTTTGTTGGCacgcgaTTTGTTGGCtgagctTTTGTTGGCgactaaTTTGTTGGCacgcgaTTTGTTGGCtgagctTTTGTTGGCaACGCTCTCTAGAGGGTATATAATGGGGGCCACTAGTCTACTACCAGAGCTCATCGCTAGC	Leonard Lab plasmid reference number: L1284
pPD553 ZF97x6-Compact_EYFP	EYFP reporter vector for the ZF97x6-Compact promoter	ZF97x6-Compact promoter	AGATCTGcgagTTATGGGAGacgcgaTTATGGGAGtgagctTTATGGGAGgactaaTTATGGGAGacgcgaTTATGGGAGtgagctTTATGGGAGaACGCTCTCTAGAGGGTATATAATGGGGGCCACTAGTCTACTACCAGAGCTCATCGCTAGC	Leonard Lab plasmid reference number: L1285
pPD554 ZF129x6-Compact_EYFP	EYFP reporter vector for the ZF129x6-Compact promoter	ZF129x6-Compact promoter	AGATCTGcgagGGGGACGTCacgcgaGGGGACGTCtgagctGGGGACGTCgactaaGGGGACGTCacgcgaGGGGACGTCtgagctGGGGACGTCaACGCTCTCTAGAGGGTATATAATGGGGGCCACTAGTCTACTACCAGAGCTCATCGCTAGC	Leonard Lab plasmid reference number: L1286
pPD555 ZF150x6-Compact_EYFP	EYFP reporter vector for the ZF150x6-Compact promoter	ZF150x6-Compact promoter	AGATCTGcgagGTGTAGGGGacgcgaGTGTAGGGGtgagctGTGTAGGGGgactaaGTGTAGGGGacgcgaGTGTAGGGGtgagctGTGTAGGGGaACGCTCTCTAGAGGGTATATAATGGGGGCCACTAGTCTACTACCAGAGCTCATCGCTAGC	Leonard Lab plasmid reference number: L1287
pPD556 ZF151x6-Compact_EYFP	EYFP reporter vector for the ZF151x6-Compact promoter	ZF151x6-Compact promoter	AGATCTGcgagGCAGGAGGTacgcgaGCAGGAGGTtgagctGCAGGAGGTgactaaGCAGGAGGTacgcgaGCAGGAGGTtgagctGCAGGAGGTaACGCTCTCTAGAGGGTATATAATGGGGGCCACTAGTCTACTACCAGAGCTCATCGCTAGC	Leonard Lab plasmid reference number: L1288
pPD183 ZF158x6-Compact_EYFP v1	EYFP reporter vector for the ZF158x6-Compact promoter	ZF158x6-Compact promoter	AGATCTGAATTacGATCtGTAGATGGAgAATTtGTAGATGGAgGATCgGTAGATGGAaAATTaGTAGATGGAcGATCgGTAGATGGAtAATTaGTAGATGGAcGATCCCTCTAGAGGGTATATAATGGGGGCCACTAGTCTACTACCAGAGCTCATCGCTAGC	Leonard Lab plasmid reference number: L1448
pPD557 ZF158x6-Compact_EYFP v2	EYFP reporter vector for the ZF158x6-Compact promoter	ZF158x6-Compact promoter	AGATCTGcgagGTAGATGGAacgcgaGTAGATGGAtgagctGTAGATGGAgactaaGTAGATGGAacgcgaGTAGATGGAtgagctGTAGATGGAaACGCTCTCTAGAGGGTATATAATGGGGGCCACTAGTCTACTACCAGAGCTCATCGCTAGC	Leonard Lab plasmid reference number: L1289
pPD558 ZF172x6-Compact_EYFP	EYFP reporter vector for the ZF172x6-Compact promoter	ZF172x6-Compact promoter	AGATCTGcgagGGAGGGGCTacgcgaGGAGGGGCTtgagctGGAGGGGCTgactaaGGAGGGGCTacgcgaGGAGGGGCTtgagctGGAGGGGCTaACGCTCTCTAGAGGGTATATAATGGGGGCCACTAGTCTACTACCAGAGCTCATCGCTAGC	Leonard Lab plasmid reference number: L1290
pPD559 ZF173x6-Compact_EYFP	EYFP reporter vector for the ZF173x6-Compact promoter	ZF173x6-Compact promoter	AGATCTGcgagGATGAAGCTacgcgaGATGAAGCTtgagctGATGAAGCTgactaaGATGAAGCTacgcgaGATGAAGCTtgagctGATGAAGCTaACGCTCTCTAGAGGGTATATAATGGGGGCCACTAGTCTACTACCAGAGCTCATCGCTAGC	Leonard Lab plasmid reference number: L1291
pPD059 ZF43x1-Spaced_EYFP	EYFP reporter vector for the ZF43x1-Spaced promoter	ZF43x1-Spaced promoter	AGATCTGAATTaGAGTGAGGAcGATCCCTCTAGAGGGTATATAATGGGGGCCACTAGTCTACTACCAGAGCTCATCGCTAGC	Leonard Lab plasmid reference number: L1402
pPD062 ZF43x2-Spaced_EYFP	EYFP reporter vector for the ZF43x2-Spaced promoter	ZF43x2-Spaced promoter	AGATCTGAATTcgGATCCaGAGTGAGGActacctatagaagtaaGAGTGAGGAcaatcgtatacaagtaGATCCCTCTAGAGGGTATATAATGGGGGCCACTAGTCTACTACCAGAGCTCATCGCTAGC	Leonard Lab plasmid reference number: L1403
pPD063 ZF43x3-Spaced_EYFP	EYFP reporter vector for the ZF43x3-Spaced promoter	ZF43x3-Spaced promoter	AGATCTGAATTaGAGTGAGGAcaatcgtatacaagtaGATCCaGAGTGAGGActacctatagaagtaaGAGTGAGGAcaatcgtatacaagtaGATCCCTCTAGAGGGTATATAATGGGGGCCACTAGTCTACTACCAGAGCTCATCGCTAGC	Leonard Lab plasmid reference number: L1404
pPD064 ZF43x4-Spaced_EYFP	EYFP reporter vector for the ZF43x4-Spaced promoter	ZF43x4-Spaced promoter	AGATCTGAATTcgGATCCaGAGTGAGGActacctatagaagtaaGAGTGAGGAcaatcgtatacaagtaGATCCaGAGTGAGGActacctatagaagtaaGAGTGAGGAcaatcgtatacaagtaGATCCCTCTAGAGGGTATATAATGGGGGCCACTAGTCTACTACCAGAGCTCATCGCTAGC	Leonard Lab plasmid reference number: L1405
pPD068 ZF43x5-Spaced_EYFP	EYFP reporter vector for the ZF43x5-Spaced promoter	ZF43x5-Spaced promoter	AGATCTGAATTaGAGTGAGGAcaatcgtatacaagtaGATCCaGAGTGAGGActacctatagaagtaaGAGTGAGGAcaatcgtatacaagtaGATCCaGAGTGAGGActacctatagaagtaaGAGTGAGGAcaatcgtatacaagtaGATCCCTCTAGAGGGTATATAATGGGGGCCACTAGTCTACTACCAGAGCTCATCGCTAGC	Leonard Lab plasmid reference number: L1406
pPD069 ZF43x6-Spaced_EYFP	EYFP reporter vector for the ZF43x6-Spaced promoter	ZF43x6-Spaced promoter	AGATCTGAATTcgGATCCaGAGTGAGGActacctatagaagtaaGAGTGAGGAcaatcgtatacaagtaGATCCaGAGTGAGGActacctatagaagtaaGAGTGAGGAcaatcgtatacaagtaGATCCaGAGTGAGGActacctatagaagtaaGAGTGAGGAcaatcgtatacaagtaGATCCCTCTAGAGGGTATATAATGGGGGCCACTAGTCTACTACCAGAGCTCATCGCTAGC	Leonard Lab plasmid reference number: L1407
pPD088 ZF43x7-Spaced_EYFP	EYFP reporter vector for the ZF43x7-Spaced promoter	ZF43x7-Spaced promoter	AGATCTGAATTcGAGTGAGGAcaatcgtatacaagtaGATCCaGAGTGAGGActacctatagaagtaaGAGTGAGGAcaatcgtatacaagtaGATCCCTCTAGAGGGaGATCCaGAGTGAGGActacctatagaagtaaGAGTGAGGAcaatcgtatacaagtaGATCCaGAGTGAGGActacctatagaagtaaGAGTGAGGAcaatcgtatacaagtaGATCCCTCTAGAGGGTATATAATGGGGGCCACTAGTCTACTACCAGAGCTCATCGCTAGC	Leonard Lab plasmid reference number: L1408
pPD089 ZF43x8-Spaced_EYFP	EYFP reporter vector for the ZF43x8-Spaced promoter	ZF43x8-Spaced promoter	AGATCTGAATTcgGATCCaGAGTGAGGActacctatagaagtaaGAGTGAGGAcaatcgtatacaagtaGATCCaGAGTGAGGActacctatagaagtaaGAGTGAGGAcaatcgtatacaagtaGATCCCTCTAGAGGGaGATCCaGAGTGAGGActacctatagaagtaaGAGTGAGGAcaatcgtatacaagtaGATCCaGAGTGAGGActacctatagaagtaaGAGTGAGGAcaatcgtatacaagtaGATCCCTCTAGAGGGTATATAATGGGGGCCACTAGTCTACTACCAGAGCTCATCGCTAGC	Leonard Lab plasmid reference number: L1409
pPD091 ZF43x10-Spaced_EYFP	EYFP reporter vector for the ZF43x10-Spaced promoter	ZF43x10-Spaced promoter	AGATCTGAATTcgGATCCaGAGTGAGGActacctatagaagtaaGAGTGAGGAcaatcgtatacaagtaGATCCaGAGTGAGGActacctatagaagtaaGAGTGAGGAcaatcgtatacaagtaGATCCaGAGTGAGGActacctatagaagtaaGAGTGAGGAcaatcgtatacaagtaGATCCCTCTAGAGGGaGATCCaGAGTGAGGActacctatagaagtaaGAGTGAGGAcaatcgtatacaagtaGATCCaGAGTGAGGActacctatagaagtaaGAGTGAGGAcaatcgtatacaagtaGATCCCTCTAGAGGGTATATAATGGGGGCCACTAGTCTACTACCAGAGCTCATCGCTAGC	Leonard Lab plasmid reference number: L1410
pPD095 ZF43x12-Spaced_EYFP	EYFP reporter vector for the ZF43x12-Spaced promoter	ZF43x12-Spaced promoter	AGATCTGAATTcgGATCCaGAGTGAGGActacctatagaagtaaGAGTGAGGAcaatcgtatacaagtaGATCCaGAGTGAGGActacctatagaagtaaGAGTGAGGAcaatcgtatacaagtaGATCCaGAGTGAGGActacctatagaagtaaGAGTGAGGAcaatcgtatacaagtaGATCCCTCTAGAGGGaGATCCaGAGTGAGGActacctatagaagtaaGAGTGAGGAcaatcgtatacaagtaGATCCaGAGTGAGGActacctatagaagtaaGAGTGAGGAcaatcgtatacaagtaGATCCaGAGTGAGGActacctatagaagtaaGAGTGAGGAcaatcgtatacaagtaGATCCCTCTAGAGGGTATATAATGGGGGCCACTA…	Leonard Lab plasmid reference number: L1411
pPD134 ZF43x2-Spaced-Mid_EYFP	EYFP reporter vector for the ZF43x2-Spaced-Mid promoter	ZF43x2-Spaced-Mid promoter	AGATCTGAATTCGGATCCaGAGTGAGGActacctatagaagtaaGAGTGAGGAcaatcgtatacaagtaGATCCCTCTAGAGGGAgatccCATGAAGAATCTGCTTAGGGTTAGGCGTTTTGCGCTGCTTCGCGATGTACGGGCCAGATATAcGATCCCTCTAGAGGGTATATAATGGGGGCCACTAGTCTACTACCAGAGCTCATCGCTAGC	Leonard Lab plasmid reference number: L1412
pPD135 ZF43x4-Spaced-Mid_EYFP	EYFP reporter vector for the ZF43x4-Spaced-Mid promoter	ZF43x4-Spaced-Mid promoter	AGATCTGAATTcgGATCCaGAGTGAGGActacctatagaagtaaGAGTGAGGAcaatcgtatacaagtaGATCCaGAGTGAGGActacctatagaagtaaGAGTGAGGAcaatcgtatacaagtaGATCCCTCTAGAGGGagatccCATGAAGAATCTGCTTAGGGTTAGGCGTTTTGCGCTGCTTCGCGATGTACGGGCCAGATATAcGATCCCTCTAGAGGGTATATAATGGGGGCCACTAGTCTACTACCAGAGCTCATCGCTAGC	Leonard Lab plasmid reference number: L1413
pPD136 ZF43x6-Spaced-Mid_EYFP	EYFP reporter vector for the ZF43x6-Spaced-Mid promoter	ZF43x6-Spaced-Mid promoter	AGATCTGAATTcgGATCCaGAGTGAGGActacctatagaagtaaGAGTGAGGAcaatcgtatacaagtaGATCCaGAGTGAGGActacctatagaagtaaGAGTGAGGAcaatcgtatacaagtaGATCCaGAGTGAGGActacctatagaagtaaGAGTGAGGAcaatcgtatacaagtaGATCCCTCTAGAGGGaGATCcCATGAAGAATCTGCTTAGGGTTAGGCGTTTTGCGCTGCTTCGCGATGTACGGGCCAGATATAcGATCCCTCTAGAGGGTATATAATGGGGGCCACTAGTCTACTACCAGAGCTCATCGCTAGC	Leonard Lab plasmid reference number: L1414
pPD137 ZF43x8-Spaced-Mid_EYFP	EYFP reporter vector for the ZF43x8-Spaced-Mid promoter	ZF43x8-Spaced-Mid promoter	AGATCTGAATTcgGATCCaGAGTGAGGActacctatagaagtaaGAGTGAGGAcaatcgtatacaagtaGATCCaGAGTGAGGActacctatagaagtaaGAGTGAGGAcaatcgtatacaagtaGATCCCTCTAGAGGGaGATCCaGAGTGAGGActacctatagaagtaaGAGTGAGGAcaatcgtatacaagtaGATCCaGAGTGAGGActacctatagaagtaaGAGTGAGGAcaatcgtatacaagtaGATCCCTCTAGAGGGaGATCcCATGAAGAATCTGCTTAGGGTTAGGCGTTTTGCGCTGCTTCGCGATGTACGGGCCAGATATAcGATCCCTCTAGAGGGTATATAATGGGGGCCACTAGTCTACTACCAGAGCTCATCGCTAGC	Leonard Lab plasmid reference number: L1415
pPD138 ZF43x10-Spaced-Mid_EYFP	EYFP reporter vector for the ZF43x10-Spaced-Mid promoter	ZF43x10-Spaced-Mid promoter	AGATCTGAATTcGGATCCaGAGTGAGGActacctatagaagtaaGAGTGAGGAcaatcgtatacaagtaGATCCaGAGTGAGGActacctatagaagtaaGAGTGAGGAcaatcgtatacaagtaGATCCaGAGTGAGGActacctatagaagtaaGAGTGAGGAcaatcgtatacaagtaGATCCCTCTAGAGGGaGATCCaGAGTGAGGActacctatagaagtaaGAGTGAGGAcaatcgtatacaagtaGATCCaGAGTGAGGActacctatagaagtaaGAGTGAGGAcaatcgtatacaagtaGATCCCTCTAGGGgaGATCcCATGAAGAATCTGCTTAGGGTTAGGCGTTTTGCGCTGCTTCGCGATGTACGGGCCAGATATAcGATCCCT…	Leonard Lab plasmid reference number: L1416
pPD140 ZF43x12-Spaced-Mid_EYFP	EYFP reporter vector for the ZF43x12-Spaced-Mid promoter	ZF43x12-Spaced-Mid promoter	AGATCTGAATTcgGATCCaGAGTGAGGActacctatagaagtaaGAGTGAGGAcaatcgtatacaagtaGATCCaGAGTGAGGActacctatagaagtaaGAGTGAGGAcaatcgtatacaagtaGATCCaGAGTGAGGActacctatagaagtaaGAGTGAGGAcaatcgtatacaagtaGATCCCTCTAGAGGGaGATCCaGAGTGAGGActacctatagaagtaaGAGTGAGGAcaatcgtatacaagtaGATCCaGAGTGAGGActacctatagaagtaaGAGTGAGGAcaatcgtatacaagtaGATCCaGAGTGAGGActacctatagaagtaaGAGTGAGGAcaatcgtatacaagtaGATCCCTCTAGAGGGaGATCcCATGAAGAATCTG…	Leonard Lab plasmid reference number: L1417
pPD144 ZF43x2-Spaced-Far_EYFP	EYFP reporter vector for the ZF43x2-Spaced-Far promoter	ZF43x2-Spaced-Far promoter	AGATCTGAATTCGGATCCaGAGTGAGGActacctatagaagtaaGAGTGAGGAcaatcgtatacaagtaGATCCCTCTAGAGGGagatccTGAGTAGTGCGCGAGCAAAATTTAAGCTACAACAAGGCAAGGCTTGACCGACAATTGCATGAAGAATCTGCTTAGGGTTAGGCGTTTTGCGCTGCTTCGCGATGTACGGGCCAGATATAcGATCCCTCTAGAGGGTATATAATGGGGGCCACTAGTCTACTACCAGAGCTCATCGCTAGC	Leonard Lab plasmid reference number: L1418
pPD145 ZF43x4-Spaced-Far_EYFP	EYFP reporter vector for the ZF43x4-Spaced-Far promoter	ZF43x4-Spaced-Far promoter	AGATCTGAATTCGGATCCaGAGTGAGGActacctatagaagtaaGAGTGAGGAcaatcgtatacgagtaGATCCaGAGTGAGGActacctatagaagtaaGAGTGAGGAcaatcgtatacaagtaGATCCCTCTAGAGGGagatccTGAGTAGTGCGCGAGCAAAATTTAAGCTACAACAAGGCAAGGCTTGACCGACAATTGCATGAAGAATCTGCTTAGGGTTAGGCGTTTTGCGCTGCTTCGCGATGTACGGGCCAGATATAcGATCCCTCTAGAGGGTATATAATGGGGGCCACTAGTCTACTACCAGAGCTCATCGCTAGC	Leonard Lab plasmid reference number: L1419
pPD146 ZF43x6-Spaced-Far_EYFP	EYFP reporter vector for the ZF43x6-Spaced-Far promoter	ZF43x6-Spaced-Far promoter	AGATCTGAATTCGGATCCaGAGTGAGGActacctatagaagtaaGAGTGAGGAcaatcgtatacaagtaGATCCaGAGTGAGGActacctatagaagtaaGAGTGAGGAcaatcgtatacaagtaGATCCaGAGTGAGGActacctatagaagtaaGAGTGAGGAcaatcgtatacaagtaGATCCCTCTAGAGGGagatccTGAGTAGTGCGCGAGCAAAATTTAAGCTACAACAAGGCAAGGCTTGACCGACAATTGCATGAAGAATCTGCTTAGGGTTAGGCGTTTTGCGCTGCTTCGCGATGTACGGGCCAGATATAcGATCCCTCTAGAGGGTATATAATGGGGGCCACTAGTCTACTACCAGAGCTCATCGCTAGC	Leonard Lab plasmid reference number: L1420
pPD147 ZF43x8-Spaced-Far_EYFP	EYFP reporter vector for the ZF43x8-Spaced-Far promoter	ZF43x8-Spaced-Far promoter	AGATCTGAATTCGGATCCaGAGTGAGGActacctatagaagtaaGAGTGAGGAcaatcgtatacaagtaGATCCaGAGTGAGGActacctatagaagtaaGAGTGAGGAcaatcgtatacaagtaGATCCCTCTAGAGGGaGATCCaGAGTGAGGActacctatagaagtaaGAGTGAGGAcaatcgtatacaagtaGATCCaGAGTGAGGActacctatagaagtaaGAGTGAGGAcaatcgtatacaagtaGATCCCTCTAGAGGGagatccTGAGTAGTGCGCGAGCAAAATTTAAGCTACAACAAGGCAAGGCTTGACCGACAATTGCATGAAGAATCTGCTTAGGGTTAGGCGTTTTGCGCTGCTTCGCGATGTACGGGCCAGATATAcGATCC…	Leonard Lab plasmid reference number: L1421
pPD148 ZF43x10-Spaced-Far_EYFP	EYFP reporter vector for the ZF43x10-Spaced-Far promoter	ZF43x10-Spaced-Far promoter	AGATCTGAATTCGGATCCaGAGTGAGGActacctatagaagtaaGAGTGAGGAcaatcgtatacaagtaGATCCaGAGTGAGGActacctatagaagtaaGAGTGAGGAcaatcgtatacaagtaGATCCaGAGTGAGGActacctatagaagtaaGAGTGAGGAcaatcgtatacaagtaGATCCCTCTAGAGGGaGATCCaGAGTGAGGActacctatagaagtaaGAGTGAGGAcaatcgtatacaagtaGATCCaGAGTGAGGActacctatagaagtaaGAGTGAGGAcaatcgtatacaagtaGATCCCTCTAGAGGGagatccTGAGTAGTGCGCGAGCAAAATTTAAGCTACAACAAGGCAAGGCTTGACCGACAATTGCATGAAGAATCT…	Leonard Lab plasmid reference number: L1422
pPD150 ZF43x12-Spaced-Far_EYFP	EYFP reporter vector for the ZF43x12-Spaced-Far promoter	ZF43x12-Spaced-Far promoter	AGATCTGAATTCGGATCCaGAGTGAGGActacctatagaagtaaGAGTGAGGAcaatcgtatacaagtaGATCCaGAGTGAGGActacctatagaagtaaGAGTGAGGAcaatcgtatacaagtaGATCCaGAGTGAGGActacctatagaagtaaGAGTGAGGAcaatcgtatacaagtaGATCCCTCTAGAGGGaGATCCaGAGTGAGGActacctatagaagtaaGAGTGAGGAcaatcgtatacaagtaGATCCaGAGTGAGGActacctatagaagtaaGAGTGAGGAcaatcgtatacaagtaGATCCaGAGTGAGGActacctatagaagtaaGAGTGAGGAcaatcgtatacaagtaGATCCCTCTAGAGGGagatccTGAGTAGTGCGCG…	Leonard Lab plasmid reference number: L1423
pPD286 ZF43x2-Compact_EYFP	EYFP reporter vector for the ZF43x2-Compact promoter	ZF43x2-Compact promoter	AGATCTGAATTacGATCgGAGTGAGGAtAATTaGAGTGAGGAcGATCCCTCTAGAGGGTATATAATGGGGGCCACTAGTCTACTACCAGAGCTCATCGCTAGC	Leonard Lab plasmid reference number: L1434
pPD287 ZF43x3-Compact_EYFP	EYFP reporter vector for the ZF43x3-Compact promoter	ZF43x3-Compact promoter	AGATCTGAATTaGAGTGAGGAcGATCgGAGTGAGGAtAATTaGAGTGAGGAcGATCCCTCTAGAGGGTATATAATGGGGGCCACTAGTCTACTACCAGAGCTCATCGCTAGC	Leonard Lab plasmid reference number: L1435
pPD288 ZF43x4-Compact_EYFP	EYFP reporter vector for the ZF43x4-Compact promoter	ZF43x4-Compact promoter	AGATCTGAATTaaGTCTTCacagtgtacGAAGACccGATCgGAGTGAGGAaAATTaGAGTGAGGAcGATCgGAGTGAGGAtAATTaGAGTGAGGAcGATCCCTCTAGAGGGTATATAATGGGGGCCACTAGTCTACTACCAGAGCTCATCGCTAGC	Leonard Lab plasmid reference number: L1436
pPD289 ZF43x5-Compact_EYFP	EYFP reporter vector for the ZF43x5-Compact promoter	ZF43x5-Compact promoter	AGATCTGAATTaGAGTGAGGAcGATCgGAGTGAGGAaAATTaGAGTGAGGAcGATCgGAGTGAGGAtAATTaGAGTGAGGAcGATCCCTCTAGAGGGTATATAATGGGGGCCACTAGTCTACTACCAGAGCTCATCGCTAGC	Leonard Lab plasmid reference number: L1437
pPD290 ZF43x6-Compact_EYFP	EYFP reporter vector for the ZF43x6-Compact promoter	ZF43x6-Compact promoter	AGATCTGAATTacGATCgGAGTGAGGAtAATTaGAGTGAGGAcGATCgGAGTGAGGAaAATTaGAGTGAGGAcGATCgGAGTGAGGAtAATTaGAGTGAGGAcGATCCCTCTAGAGGGTATATAATGGGGGCCACTAGTCTACTACCAGAGCTCATCGCTAGC	Leonard Lab plasmid reference number: L1438
pPD1028 ZF43x6-Compact(SV40Min)_EYFP	EYFP reporter vector for the ZF43x6-Compact(overlapping ZF37) promoter with a SV40 minimal promoter	ZF43x6-Compact promoter with a SV40 minimal promoter	AGATCTGAATTgGAGTGAGGACGTGTaGAGTGAGGACGTGCgGAGTGAGGACGTGTaGAGTGAGGACGTGCgGAGTGAGGACGTGTaGAGTGAGGACGTGCCCTCTAGATGCATCTCAATTAGTCAGCAACCATAGtcccgcccctaactccgcccatcccgcccctaactccgcccagttccgcccattctccgccccatcgctgactaattttttttatttatgcagaggccgaggccgcctcggcctctgagctattccagaagtagtgaggaggcttttttggaggcctaggcttttgcaaaaagcttggCATTCCGGTACTGTTGGTAAAGGCTAGC	Leonard Lab plasmid reference number: L1551
pPD1029 ZF43x6-Compact(CMVMin)_EYFP	EYFP reporter vector for the ZF43x6-Compact(overlapping ZF37) promoter with a CMV minimal promoter	ZF43x6-Compact promoter with a CMV minimal promoter	AGATCTGAATTgGAGTGAGGACGTGTaGAGTGAGGACGTGCgGAGTGAGGACGTGTaGAGTGAGGACGTGCgGAGTGAGGACGTGTaGAGTGAGGACGTGCCCTCTAGAGGTAGGCGTGTACGGTGGGAGGTCTATATAAGCAGAGCTGAGCTCTCTGGCTAACTAGAGAACCCACTGCTTACTGGCTTATCGAAATTAATACGACTCACTATAGGGAGtCCCcAAGCTGGCTAGC	Leonard Lab plasmid reference number: L1552
pPD291 ZF43x7-Compact_EYFP	EYFP reporter vector for the ZF43x7-Compact promoter	ZF43x7-Compact promoter	AGATCTGAATTaGAGTGAGGAcGATCgGAGTGAGGAtAATTaGAGTGAGGAcGATCgGAGTGAGGAaAATTaGAGTGAGGAcGATCgGAGTGAGGAtAATTaGAGTGAGGAcGATCCCTCTAGAGGGTATATAATGGGGGCCACTAGTCTACTACCAGAGCTCATCGCTAGC	Leonard Lab plasmid reference number: L1439
pPD292 ZF43x8-Compact_EYFP	EYFP reporter vector for the ZF43x8-Compact promoter	ZF43x8-Compact promoter	AGATCTGAATTtGAGACCacagtgatacGGTCTCcGATCgGAGTGAGGAaAATTaGAGTGAGGAcGATCgGAGTGAGGAtAATTaGAGTGAGGAcGATCgGAGTGAGGAaAATTaGAGTGAGGAcGATCgGAGTGAGGAtAATTaGAGTGAGGAcGATCCCTCTAGAGGGTATATAATGGGGGCCACTAGTCTACTACCAGAGCTCATCGCTAGC	Leonard Lab plasmid reference number: L1440
pPD296 ZF43x12-Compact_EYFP	EYFP reporter vector for the ZF43x12-Compact promoter	ZF43x12-Compact promoter	AGATCTGAATTaaGTCTTCacagtgtacGAAGACccGATCgGAGTGAGGAaAATTaGAGTGAGGAcGATCgGAGTGAGGAtAATTaGAGTGAGGAcGATCgGAGTGAGGAaAATTaGAGTGAGGAcGATCgGAGTGAGGAtAATTaGAGTGAGGAcGATCgGAGTGAGGAaAATTaGAGTGAGGAcGATCgGAGTGAGGAtAATTaGAGTGAGGAcGATCCCTCTAGAGGGTATATAATGGGGGCCACTAGTCTACTACCAGAGCTCATCGCTAGC	Leonard Lab plasmid reference number: L1441
pPD920 ZF158x1-Compact_EYFP	EYFP reporter vector for the ZF158x1-Compact promoter	ZF158x1-Compact promoter	AGATCTGCGAGTCAGTGCAGACGGCAAGTGGTCGAGTGCCACTTGCCGTCTGCACGATCCCTGCGCCGtGTAGATGGAgACGCTCTCTAGAGGGTATATAATGGGGGCCACTAGTCTACTACCAGAGCTCATCGCTAGC	Leonard Lab plasmid reference number: L1465
pPD921 ZF158x2-Compact_EYFP	EYFP reporter vector for the ZF158x2-Compact promoter	ZF158x2-Compact promoter	AGATCTGCGAGTCAGTGCAGACGGCAAGTGGTCGAGTGCCACTTGCCGTCTGCACGATCtGTAGATGGAgGCCGtGTAGATGGAgACGCTCTCTAGAGGGTATATAATGGGGGCCACTAGTCTACTACCAGAGCTCATCGCTAGC	Leonard Lab plasmid reference number: L1466
pPD922 ZF158x3-Compact_EYFP	EYFP reporter vector for the ZF158x3-Compact promoter	ZF158x3-Compact promoter	AGATCTGCGAGTCAGTGCAGACGGCAAGTGGTCGAGTGCCACTTGCCGTCTGCACGATCtGTAGATGGAgAGCCtGTAGATGGAgGCCGtGTAGATGGAgACGCTCTCTAGAGGGTATATAATGGGGGCCACTAGTCTACTACCAGAGCTCATCGCTAGC	Leonard Lab plasmid reference number: L1467
pPD923 ZF158x4-Compact_EYFP	EYFP reporter vector for the ZF158x4-Compact promoter	ZF158x4-Compact promoter	AGATCTGCGAGTCAGTGCAGACGGCAAGTGGTCGAGTGCCACTTGCCGTCTGCACGATCtGTAGATGGAgGCTTtGTAGATGGAgAGCCtGTAGATGGAgGCCGtGTAGATGGAgACGCTCTCTAGAGGGTATATAATGGGGGCCACTAGTCTACTACCAGAGCTCATCGCTAGC	Leonard Lab plasmid reference number: L1468
pPD924 ZF158x5-Compact_EYFP	EYFP reporter vector for the ZF158x5-Compact promoter	ZF158x5-Compact promoter	AGATCTGCGAGTCAGTGCAGACGGCAAGTGGTCGAGTGCCACGCtGTAGATGGAgGATCtGTAGATGGAgGCTTtGTAGATGGAgAGCCtGTAGATGGAgGCCGtGTAGATGGAgACGCTCTCTAGAGGGTATATAATGGGGGCCACTAGTCTACTACCAGAGCTCATCGCTAGC	Leonard Lab plasmid reference number: L1469
pPD925 ZF158x6-Compact_EYFP v3	EYFP reporter vector for the ZF158x6-Compact promoter	ZF158x6-Compact promoter	AGATCTGCGAGTCAGTGCAGACGGCAAGTGGTCGAtGTAGATGGAgACGCtGTAGATGGAgGATCtGTAGATGGAgGCTTtGTAGATGGAgAGCCtGTAGATGGAgGCCGtGTAGATGGAgACGCTCTCTAGAGGGTATATAATGGGGGCCACTAGTCTACTACCAGAGCTCATCGCTAGC	Leonard Lab plasmid reference number: L1470
pPD926 ZF158x7-Compact_EYFP	EYFP reporter vector for the ZF158x7-Compact promoter	ZF158x7-Compact promoter	AGATCTGCGAGTCAGTGCAGACGGCAAGTGGTCGAtGTAGATGGAgCGACtGTAGATGGAgACGCtGTAGATGGAgGATCtGTAGATGGAgGCTTtGTAGATGGAgAGCCtGTAGATGGAgGCCGtGTAGATGGAgACGCTCTCTAGAGGGTATATAATGGGGGCCACTAGTCTACTACCAGAGCTCATCGCTAGC	Leonard Lab plasmid reference number: L1471
pPD927 ZF158x8-Compact_EYFP	EYFP reporter vector for the ZF158x8-Compact promoter	ZF158x8-Compact promoter	AGATCTGCGAGTCAGTGCAGACGGCAAGTGGTCGAtGTAGATGGAgGTGAtGTAGATGGAgCGACtGTAGATGGAgACGCtGTAGATGGAgGATCtGTAGATGGAgGCTTtGTAGATGGAgAGCCtGTAGATGGAgGCCGtGTAGATGGAgACGCTCTCTAGAGGGTATATAATGGGGGCCACTAGTCTACTACCAGAGCTCATCGCTAGC	Leonard Lab plasmid reference number: L1472
pPD928 ZF158x12-Compact_EYFP	EYFP reporter vector for the ZF158x12-Compact promoter	ZF158x12-Compact promoter	AGATCTGCGAGtGTAGATGGAgCTGGtGTAGATGGAgTCGAtGTAGATGGAgGACTtGTAGATGGAgTCGAtGTAGATGGAgGTGAtGTAGATGGAgCGACtGTAGATGGAgACGCtGTAGATGGAgGATCtGTAGATGGAgGCTTtGTAGATGGAgAGCCtGTAGATGGAgGCCGtGTAGATGGAgACGCTCTCTAGAGGGTATATAATGGGGGCCACTAGTCTACTACCAGAGCTCATCGCTAGC	Leonard Lab plasmid reference number: L1473
pPD929 ZF37x1-Compact_EYFP	EYFP reporter vector for the ZF37x1-Compact promoter	ZF37x1-Compact promoter	AGATCTGCGAGTCAGTGCAGACGGCAAGTGGTCGAGTGCCACTTGCCGTCTGCACGATCCCTCTGCCGtGAGGACGTGtACGCTCTCTAGAGGGTATATAATGGGGGCCACTAGTCTACTACCAGAGCTCATCGCTAGC	Leonard Lab plasmid reference number: L1474
pPD930 ZF37x2-Compact_EYFP	EYFP reporter vector for the ZF37x2-Compact promoter	ZF37x2-Compact promoter	AGATCTGCGAGTCAGTGCAGACGGCAAGTGGTCGAGTGCCACTTGCCGTCTGCACGATCtGAGGACGTGtGCCGtGAGGACGTGtACGCTCTCTAGAGGGTATATAATGGGGGCCACTAGTCTACTACCAGAGCTCATCGCTAGC	Leonard Lab plasmid reference number: L1475
pPD931 ZF37x3-Compact_EYFP	EYFP reporter vector for the ZF37x3-Compact promoter	ZF37x3-Compact promoter	AGATCTGCGAGTCAGTGCAGACGGCAAGTGGTCGAGTGCCACTTGCCGTCTGCACGATCtGAGGACGTGtAGCCtGAGGACGTGtGCCGtGAGGACGTGtACGCTCTCTAGAGGGTATATAATGGGGGCCACTAGTCTACTACCAGAGCTCATCGCTAGC	Leonard Lab plasmid reference number: L1476
pPD932 ZF37x4-Compact_EYFP	EYFP reporter vector for the ZF37x4-Compact promoter	ZF37x4-Compact promoter	AGATCTGCGAGTCAGTGCAGACGGCAAGTGGTCGAGTGCCACTTGCCGTCTGCACGATCtGAGGACGTGtGCTTtGAGGACGTGtAGCCtGAGGACGTGtGCCGtGAGGACGTGtACGCTCTCTAGAGGGTATATAATGGGGGCCACTAGTCTACTACCAGAGCTCATCGCTAGC	Leonard Lab plasmid reference number: L1477
pPD933 ZF37x5-Compact_EYFP	EYFP reporter vector for the ZF37x5-Compact promoter	ZF37x5-Compact promoter	AGATCTGCGAGTCAGTGCAGACGGCAAGTGGTCGAGTGCCACGCtGAGGACGTGtGATCtGAGGACGTGtGCTTtGAGGACGTGtAGCCtGAGGACGTGtGCCGtGAGGACGTGtACGCTCTCTAGAGGGTATATAATGGGGGCCACTAGTCTACTACCAGAGCTCATCGCTAGC	Leonard Lab plasmid reference number: L1478
pPD934 ZF37x6-Compact_EYFP v3	EYFP reporter vector for the ZF37x6-Compact promoter	ZF37x6-Compact promoter	AGATCTGCGAGTCAGTGCAGACGGCAAGTGGTCGAtGAGGACGTGtACGCtGAGGACGTGtGATCtGAGGACGTGtGCTTtGAGGACGTGtAGCCtGAGGACGTGtGCCGtGAGGACGTGtACGCTCTCTAGAGGGTATATAATGGGGGCCACTAGTCTACTACCAGAGCTCATCGCTAGC	Leonard Lab plasmid reference number: L1479
pPD935 ZF37x7-Compact_EYFP	EYFP reporter vector for the ZF37x7-Compact promoter	ZF37x7-Compact promoter	AGATCTGCGAGTCAGTGCAGACGGCAAGTGGTCGAtGAGGACGTGtCGACtGAGGACGTGtACGCtGAGGACGTGtGATCtGAGGACGTGtGCTTtGAGGACGTGtAGCCtGAGGACGTGtGCCGtGAGGACGTGtACGCTCTCTAGAGGGTATATAATGGGGGCCACTAGTCTACTACCAGAGCTCATCGCTAGC	Leonard Lab plasmid reference number: L1480
pPD936 ZF37x8-Compact_EYFP	EYFP reporter vector for the ZF37x8-Compact promoter	ZF37x8-Compact promoter	AGATCTGCGAGTCAGTGCAGACGGCAAGTGGTCGAtGAGGACGTGtGTGAtGAGGACGTGtCGACtGAGGACGTGtACGCtGAGGACGTGtGATCtGAGGACGTGtGCTTtGAGGACGTGtAGCCtGAGGACGTGtGCCGtGAGGACGTGtACGCTCTCTAGAGGGTATATAATGGGGGCCACTAGTCTACTACCAGAGCTCATCGCTAGC	Leonard Lab plasmid reference number: L1481
pPD937 ZF37x12-Compact_EYFP	EYFP reporter vector for the ZF37x12-Compact promoter	ZF37x12-Compact promoter	AGATCTGCGAGtGAGGACGTGtCTGGtGAGGACGTGtTCGAtGAGGACGTGtGACTtGAGGACGTGtTCGAtGAGGACGTGtGTGAtGAGGACGTGtCGACtGAGGACGTGtACGCtGAGGACGTGtGATCtGAGGACGTGtGCTTtGAGGACGTGtAGCCtGAGGACGTGtGCCGtGAGGACGTGtACGCTCTCTAGAGGGTATATAATGGGGGCCACTAGTCTACTACCAGAGCTCATCGCTAGC	Leonard Lab plasmid reference number: L1482
pPD126 AND Gate, 1 repeat	EYFP reporter vector for the Logic 37 AND 158 NOT 43 1 repeat promoter	Logic 37 AND 158 NOT 43 1 repeat promoter	AGATCTGAATTaaGTCTTCacagtgtacGAAGACccagagtGTAGATGGAcagagtGAGGACGTGcGATCCCTCTAGAGGGTATATAATGGGGGCCACTAGTCTACTACCAGAGCTCATCGCTAGC	Leonard Lab plasmid reference number: L1357
pPD127 AND Gate, 2 repeats	EYFP reporter vector for the Logic 37 AND 158 NOT 43 2 repeats promoter	Logic 37 AND 158 NOT 43 2 repeats promoter	AGATCTGAATTaaGTCTTCacagtgtacGAAGACccagagtGTAGATGGAcagagtGAGGACGTGcagagtGTAGATGGAcagagtGAGGACGTGcGATCCCTCTAGAGGGTATATAATGGGGGCCACTAGTCTACTACCAGAGCTCATCGCTAGC	Leonard Lab plasmid reference number: L1358
pPD128 AND Gate, 3 repeats	EYFP reporter vector for the Logic 37 AND 158 NOT 43 3 repeats promoter	Logic 37 AND 158 NOT 43 3 repeats promoter	AGATCTGaatttGTAGATGGAcagagtGAGGACGTGcagagtGTAGATGGAcagagtGAGGACGTGcagagtGTAGATGGAcagagtGAGGACGTGcGATCCCTCTAGAGGGTATATAATGGGGGCCACTAGTCTACTACCAGAGCTCATCGCTAGC	Leonard Lab plasmid reference number: L1359
pPD129 AND Gate, 4 repeats	EYFP reporter vector for the Logic 37 AND 158 NOT 43 4 repeats promoter	Logic 37 AND 158 NOT 43 4 repeats promoter	AGATCTGaatttGTAGATGGAcagagtGAGGACGTGcagagtGTAGATGGAcagagtGAGGACGTGcagagtGTAGATGGAcagagtGAGGACGTGcagagtGTAGATGGAcagagtGAGGACGTGcGATCCCTCTAGAGGGTATATAATGGGGGCCACTAGTCTACTACCAGAGCTCATCGCTAGC	Leonard Lab plasmid reference number: L1360
pPD186 Tri-AND Gate, 1 repeat	EYFP reporter vector for the Logic 37 AND 43 AND 158 1 repeat promoter	Logic 37 AND 43 AND 158 1 repeat promoter	AGATCTGAATTaaGTCTTCacagtgtacGAAGACcccctcaGTAGATGGAacctcaGAGGACGTGacctcaGAGTGAGGAaGATCCCTCTAGAGGGTATATAATGGGGGCCACTAGTCTACTACCAGAGCTCATCGCTAGC	Leonard Lab plasmid reference number: L1361
pPD187 Tri-AND Gate, 2 repeats	EYFP reporter vector for the Logic 37 AND 43 AND 158 2 repeats promoter	Logic 37 AND 43 AND 158 2 repeats promoter	AGATCTGAATTaGTAGATGGAacctcaGAGGACGTGacctcaGAGTGAGGAacctcaGTAGATGGAacctcaGAGGACGTGacctcaGAGTGAGGAaGATCCCTCTAGAGGGTATATAATGGGGGCCACTAGTCTACTACCAGAGCTCATCGCTAGC	Leonard Lab plasmid reference number: L1362
			Legend: YB_TATA Minimal Promoter = Underline Other Minimal Promoter = Underline Italicize ZF Binding Site = Bold

## Sheet: Activators
Plasmid Number and Name	Purpose	Notable components	Notable component sequence	Reference Number
pPD526 VP16-ZF13	Constitutive expression of VP16-ZF13 under the CMV promoter.	VP16-ZF13 gene	ATGGATTATAAGGATCACGATGGCGACTACAAGGACCACGATATTGACTACAAAGACGATGACGATAAAATGGCTCCTAAGAAAAAGCGCAAAGTCGGTATCCATGGCGTTCCCGGATCCGTCGACGGTGGACTGCAGGCCCCACCAACCGATGTTTCTTTAGGTGATGAGTTACATTTGGACGGTGAGGACGTAGCTATGGCACATGCAGATGCCTTAGACGATTTTGACTTGGATATGTTAGGAGATGGAGATTCACCAGGACCTGGTTTCACACCACACGATTCAGCTCCATACGGTGCTTTGGACATGGCCGATTTCGAATTTGAACAGATGTTTACTGATGCCTTGGGTATAGACGAATACGGTGGTGGAGGTACCGGTGGAGCTAGACCCGGG…	Leonard Lab plasmid reference number: L1292
pPD527 VP16-ZF14	Constitutive expression of VP16-ZF14 under the CMV promoter.	VP16-ZF14 gene	ATGGATTATAAGGATCACGATGGCGACTACAAGGACCACGATATTGACTACAAAGACGATGACGATAAAATGGCTCCTAAGAAAAAGCGCAAAGTCGGTATCCATGGCGTTCCCGGATCCGTCGACGGTGGACTGCAGGCCCCACCAACCGATGTTTCTTTAGGTGATGAGTTACATTTGGACGGTGAGGACGTAGCTATGGCACATGCAGATGCCTTAGACGATTTTGACTTGGATATGTTAGGAGATGGAGATTCACCAGGACCTGGTTTCACACCACACGATTCAGCTCCATACGGTGCTTTGGACATGGCCGATTTCGAATTTGAACAGATGTTTACTGATGCCTTGGGTATAGACGAATACGGTGGTGGAGGTACCGGTGGAGCTAGACCCGGG…	Leonard Lab plasmid reference number: L1293
pPD528 VP16-ZF21	Constitutive expression of VP16-ZF21 under the CMV promoter.	VP16-ZF21 gene	ATGGATTATAAGGATCACGATGGCGACTACAAGGACCACGATATTGACTACAAAGACGATGACGATAAAATGGCTCCTAAGAAAAAGCGCAAAGTCGGTATCCATGGCGTTCCCGGATCCGTCGACGGTGGACTGCAGGCCCCACCAACCGATGTTTCTTTAGGTGATGAGTTACATTTGGACGGTGAGGACGTAGCTATGGCACATGCAGATGCCTTAGACGATTTTGACTTGGATATGTTAGGAGATGGAGATTCACCAGGACCTGGTTTCACACCACACGATTCAGCTCCATACGGTGCTTTGGACATGGCCGATTTCGAATTTGAACAGATGTTTACTGATGCCTTGGGTATAGACGAATACGGTGGTGGAGGTACCGGTGGAGCTAGACCCGGG…	Leonard Lab plasmid reference number: L1294
pPD529 VP16-ZF36	Constitutive expression of VP16-ZF36 under the CMV promoter.	VP16-ZF36 gene	ATGGATTATAAGGATCACGATGGCGACTACAAGGACCACGATATTGACTACAAAGACGATGACGATAAAATGGCTCCTAAGAAAAAGCGCAAAGTCGGTATCCATGGCGTTCCCGGATCCGTCGACGGTGGACTGCAGGCCCCACCAACCGATGTTTCTTTAGGTGATGAGTTACATTTGGACGGTGAGGACGTAGCTATGGCACATGCAGATGCCTTAGACGATTTTGACTTGGATATGTTAGGAGATGGAGATTCACCAGGACCTGGTTTCACACCACACGATTCAGCTCCATACGGTGCTTTGGACATGGCCGATTTCGAATTTGAACAGATGTTTACTGATGCCTTGGGTATAGACGAATACGGTGGTGGAGGTACCGGTGGAGCTAGACCCGGG…	Leonard Lab plasmid reference number: L1295
pPD189 VP16-ZF37	Constitutive expression of VP16-ZF37 under the CMV promoter.	VP16-ZF37 gene	ATGGATTATAAGGATCACGATGGCGACTACAAGGACCACGATATTGACTACAAAGACGATGACGATAAAATGGCTCCTAAGAAAAAGCGCAAAGTCGGTATCCATGGCGTTCCCGTCGACGGTGGACTGCAGGCCCCACCAACCGATGTTTCTTTAGGTGATGAGTTACATTTGGACGGTGAGGACGTAGCTATGGCACATGCAGATGCCTTAGACGATTTTGACTTGGATATGTTAGGAGATGGAGATTCACCAGGACCTGGTTTCACACCACACGATTCAGCTCCATACGGTGCTTTGGACATGGCCGATTTCGAATTTGAACAGATGTTTACTGATGCCTTGGGTATAGACGAATACGGTGGTGGAGCTAGACCCGGGGAGCGCCCCTTCCAGTGT…	Leonard Lab plasmid reference number: L1296
pPD530 VP16-ZF42	Constitutive expression of VP16-ZF42 under the CMV promoter.	VP16-ZF42 gene	ATGGATTATAAGGATCACGATGGCGACTACAAGGACCACGATATTGACTACAAAGACGATGACGATAAAATGGCTCCTAAGAAAAAGCGCAAAGTCGGTATCCATGGCGTTCCCGGATCCGTCGACGGTGGACTGCAGGCCCCACCAACCGATGTTTCTTTAGGTGATGAGTTACATTTGGACGGTGAGGACGTAGCTATGGCACATGCAGATGCCTTAGACGATTTTGACTTGGATATGTTAGGAGATGGAGATTCACCAGGACCTGGTTTCACACCACACGATTCAGCTCCATACGGTGCTTTGGACATGGCCGATTTCGAATTTGAACAGATGTTTACTGATGCCTTGGGTATAGACGAATACGGTGGTGGAGGTACCGGTGGAGCTAGACCCGGG…	Leonard Lab plasmid reference number: L1297
pPD100 VP16-ZF43	Constitutive expression of VP16-ZF43 under the CMV promoter.	VP16-ZF43 gene	ATGGATTATAAGGATCACGATGGCGACTACAAGGACCACGATATTGACTACAAAGACGATGACGATAAAATGGCTCCTAAGAAAAAGCGCAAAGTCGGTATCCATGGCGTTCCCGTCGACGGTGGACTGCAGGCCCCACCAACCGATGTTTCTTTAGGTGATGAGTTACATTTGGACGGTGAGGACGTAGCTATGGCACATGCAGATGCCTTAGACGATTTTGACTTGGATATGTTAGGAGATGGAGATTCACCAGGACCTGGTTTCACACCACACGATTCAGCTCCATACGGTGCTTTGGACATGGCCGATTTCGAATTTGAACAGATGTTTACTGATGCCTTGGGTATAGACGAATACGGTGGTGGAGCTAGACCCGGGGAGCGCCCCTTCCAGTGT…	Leonard Lab plasmid reference number: L1298
pPD531 VP16-ZF54	Constitutive expression of VP16-ZF54 under the CMV promoter.	VP16-ZF54 gene	ATGGATTATAAGGATCACGATGGCGACTACAAGGACCACGATATTGACTACAAAGACGATGACGATAAAATGGCTCCTAAGAAAAAGCGCAAAGTCGGTATCCATGGCGTTCCCGGATCCGTCGACGGTGGACTGCAGGCCCCACCAACCGATGTTTCTTTAGGTGATGAGTTACATTTGGACGGTGAGGACGTAGCTATGGCACATGCAGATGCCTTAGACGATTTTGACTTGGATATGTTAGGAGATGGAGATTCACCAGGACCTGGTTTCACACCACACGATTCAGCTCCATACGGTGCTTTGGACATGGCCGATTTCGAATTTGAACAGATGTTTACTGATGCCTTGGGTATAGACGAATACGGTGGTGGAGGTACCGGTGGAGCTAGACCCGGG…	Leonard Lab plasmid reference number: L1299
pPD532 VP16-ZF55	Constitutive expression of VP16-ZF55 under the CMV promoter.	VP16-ZF55 gene	ATGGATTATAAGGATCACGATGGCGACTACAAGGACCACGATATTGACTACAAAGACGATGACGATAAAATGGCTCCTAAGAAAAAGCGCAAAGTCGGTATCCATGGCGTTCCCGGATCCGTCGACGGTGGACTGCAGGCCCCACCAACCGATGTTTCTTTAGGTGATGAGTTACATTTGGACGGTGAGGACGTAGCTATGGCACATGCAGATGCCTTAGACGATTTTGACTTGGATATGTTAGGAGATGGAGATTCACCAGGACCTGGTTTCACACCACACGATTCAGCTCCATACGGTGCTTTGGACATGGCCGATTTCGAATTTGAACAGATGTTTACTGATGCCTTGGGTATAGACGAATACGGTGGTGGAGGTACCGGTGGAGCTAGACCCGGG…	Leonard Lab plasmid reference number: L1300
pPD533 VP16-ZF62	Constitutive expression of VP16-ZF62 under the CMV promoter.	VP16-ZF62 gene	ATGGATTATAAGGATCACGATGGCGACTACAAGGACCACGATATTGACTACAAAGACGATGACGATAAAATGGCTCCTAAGAAAAAGCGCAAAGTCGGTATCCATGGCGTTCCCGGATCCGTCGACGGTGGACTGCAGGCCCCACCAACCGATGTTTCTTTAGGTGATGAGTTACATTTGGACGGTGAGGACGTAGCTATGGCACATGCAGATGCCTTAGACGATTTTGACTTGGATATGTTAGGAGATGGAGATTCACCAGGACCTGGTTTCACACCACACGATTCAGCTCCATACGGTGCTTTGGACATGGCCGATTTCGAATTTGAACAGATGTTTACTGATGCCTTGGGTATAGACGAATACGGTGGTGGAGGTACCGGTGGAGCTAGACCCGGG…	Leonard Lab plasmid reference number: L1301
pPD251 VP16-ZF92	Constitutive expression of VP16-ZF92 under the CMV promoter.	VP16-ZF92 gene	ATGGATTATAAGGATCACGATGGCGACTACAAGGACCACGATATTGACTACAAAGACGATGACGATAAAATGGCTCCTAAGAAAAAGCGCAAAGTCGGTATCCATGGCGTTCCCGTCGACGGTGGACTGCAGGCCCCACCAACCGATGTTTCTTTAGGTGATGAGTTACATTTGGACGGTGAGGACGTAGCTATGGCACATGCAGATGCCTTAGACGATTTTGACTTGGATATGTTAGGAGATGGAGATTCACCAGGACCTGGTTTCACACCACACGATTCAGCTCCATACGGTGCTTTGGACATGGCCGATTTCGAATTTGAACAGATGTTTACTGATGCCTTGGGTATAGACGAATACGGTGGTGGAGCTAGACCCGGGGAGCGCCCCTTCCAGTGT…	Leonard Lab plasmid reference number: L1302
pPD534 VP16-ZF93	Constitutive expression of VP16-ZF93 under the CMV promoter.	VP16-ZF93 gene	ATGGATTATAAGGATCACGATGGCGACTACAAGGACCACGATATTGACTACAAAGACGATGACGATAAAATGGCTCCTAAGAAAAAGCGCAAAGTCGGTATCCATGGCGTTCCCGGATCCGTCGACGGTGGACTGCAGGCCCCACCAACCGATGTTTCTTTAGGTGATGAGTTACATTTGGACGGTGAGGACGTAGCTATGGCACATGCAGATGCCTTAGACGATTTTGACTTGGATATGTTAGGAGATGGAGATTCACCAGGACCTGGTTTCACACCACACGATTCAGCTCCATACGGTGCTTTGGACATGGCCGATTTCGAATTTGAACAGATGTTTACTGATGCCTTGGGTATAGACGAATACGGTGGTGGAGGTACCGGTGGAGCTAGACCCGGG…	Leonard Lab plasmid reference number: L1303
pPD188 VP16-ZF97	Constitutive expression of VP16-ZF97 under the CMV promoter.	VP16-ZF97 gene	ATGGATTATAAGGATCACGATGGCGACTACAAGGACCACGATATTGACTACAAAGACGATGACGATAAAATGGCTCCTAAGAAAAAGCGCAAAGTCGGTATCCATGGCGTTCCCGTCGACGGTGGACTGCAGGCCCCACCAACCGATGTTTCTTTAGGTGATGAGTTACATTTGGACGGTGAGGACGTAGCTATGGCACATGCAGATGCCTTAGACGATTTTGACTTGGATATGTTAGGAGATGGAGATTCACCAGGACCTGGTTTCACACCACACGATTCAGCTCCATACGGTGCTTTGGACATGGCCGATTTCGAATTTGAACAGATGTTTACTGATGCCTTGGGTATAGACGAATACGGTGGTGGAGCTAGACCCGGGGAGCGCCCCTTCCAGTGT…	Leonard Lab plasmid reference number: L1304
pPD535 VP16-ZF129	Constitutive expression of VP16-ZF129 under the CMV promoter.	VP16-ZF129 gene	ATGGATTATAAGGATCACGATGGCGACTACAAGGACCACGATATTGACTACAAAGACGATGACGATAAAATGGCTCCTAAGAAAAAGCGCAAAGTCGGTATCCATGGCGTTCCCGGATCCGTCGACGGTGGACTGCAGGCCCCACCAACCGATGTTTCTTTAGGTGATGAGTTACATTTGGACGGTGAGGACGTAGCTATGGCACATGCAGATGCCTTAGACGATTTTGACTTGGATATGTTAGGAGATGGAGATTCACCAGGACCTGGTTTCACACCACACGATTCAGCTCCATACGGTGCTTTGGACATGGCCGATTTCGAATTTGAACAGATGTTTACTGATGCCTTGGGTATAGACGAATACGGTGGTGGAGGTACCGGTGGAGCTAGACCCGGG…	Leonard Lab plasmid reference number: L1305
pPD536 VP16-ZF150	Constitutive expression of VP16-ZF150 under the CMV promoter.	VP16-ZF150 gene	ATGGATTATAAGGATCACGATGGCGACTACAAGGACCACGATATTGACTACAAAGACGATGACGATAAAATGGCTCCTAAGAAAAAGCGCAAAGTCGGTATCCATGGCGTTCCCGGATCCGTCGACGGTGGACTGCAGGCCCCACCAACCGATGTTTCTTTAGGTGATGAGTTACATTTGGACGGTGAGGACGTAGCTATGGCACATGCAGATGCCTTAGACGATTTTGACTTGGATATGTTAGGAGATGGAGATTCACCAGGACCTGGTTTCACACCACACGATTCAGCTCCATACGGTGCTTTGGACATGGCCGATTTCGAATTTGAACAGATGTTTACTGATGCCTTGGGTATAGACGAATACGGTGGTGGAGGTACCGGTGGAGCTAGACCCGGG…	Leonard Lab plasmid reference number: L1306
pPD537 VP16-ZF151	Constitutive expression of VP16-ZF151 under the CMV promoter.	VP16-ZF151 gene	ATGGATTATAAGGATCACGATGGCGACTACAAGGACCACGATATTGACTACAAAGACGATGACGATAAAATGGCTCCTAAGAAAAAGCGCAAAGTCGGTATCCATGGCGTTCCCGGATCCGTCGACGGTGGACTGCAGGCCCCACCAACCGATGTTTCTTTAGGTGATGAGTTACATTTGGACGGTGAGGACGTAGCTATGGCACATGCAGATGCCTTAGACGATTTTGACTTGGATATGTTAGGAGATGGAGATTCACCAGGACCTGGTTTCACACCACACGATTCAGCTCCATACGGTGCTTTGGACATGGCCGATTTCGAATTTGAACAGATGTTTACTGATGCCTTGGGTATAGACGAATACGGTGGTGGAGGTACCGGTGGAGCTAGACCCGGG…	Leonard Lab plasmid reference number: L1307
pPD250 VP16-ZF158	Constitutive expression of VP16-ZF158 under the CMV promoter.	VP16-ZF158 gene	ATGGATTATAAGGATCACGATGGCGACTACAAGGACCACGATATTGACTACAAAGACGATGACGATAAAATGGCTCCTAAGAAAAAGCGCAAAGTCGGTATCCATGGCGTTCCCGTCGACGGTGGACTGCAGGCCCCACCAACCGATGTTTCTTTAGGTGATGAGTTACATTTGGACGGTGAGGACGTAGCTATGGCACATGCAGATGCCTTAGACGATTTTGACTTGGATATGTTAGGAGATGGAGATTCACCAGGACCTGGTTTCACACCACACGATTCAGCTCCATACGGTGCTTTGGACATGGCCGATTTCGAATTTGAACAGATGTTTACTGATGCCTTGGGTATAGACGAATACGGTGGTGGAGCTAGACCCGGGGAGCGCCCCTTCCAGTGT…	Leonard Lab plasmid reference number: L1308
pPD538 VP16-ZF172	Constitutive expression of VP16-ZF172 under the CMV promoter.	VP16-ZF172 gene	ATGGATTATAAGGATCACGATGGCGACTACAAGGACCACGATATTGACTACAAAGACGATGACGATAAAATGGCTCCTAAGAAAAAGCGCAAAGTCGGTATCCATGGCGTTCCCGGATCCGTCGACGGTGGACTGCAGGCCCCACCAACCGATGTTTCTTTAGGTGATGAGTTACATTTGGACGGTGAGGACGTAGCTATGGCACATGCAGATGCCTTAGACGATTTTGACTTGGATATGTTAGGAGATGGAGATTCACCAGGACCTGGTTTCACACCACACGATTCAGCTCCATACGGTGCTTTGGACATGGCCGATTTCGAATTTGAACAGATGTTTACTGATGCCTTGGGTATAGACGAATACGGTGGTGGAGGTACCGGTGGAGCTAGACCCGGG…	Leonard Lab plasmid reference number: L1309
pPD539 VP16-ZF173	Constitutive expression of VP16-ZF173 under the CMV promoter.	VP16-ZF173 gene	ATGGATTATAAGGATCACGATGGCGACTACAAGGACCACGATATTGACTACAAAGACGATGACGATAAAATGGCTCCTAAGAAAAAGCGCAAAGTCGGTATCCATGGCGTTCCCGGATCCGTCGACGGTGGACTGCAGGCCCCACCAACCGATGTTTCTTTAGGTGATGAGTTACATTTGGACGGTGAGGACGTAGCTATGGCACATGCAGATGCCTTAGACGATTTTGACTTGGATATGTTAGGAGATGGAGATTCACCAGGACCTGGTTTCACACCACACGATTCAGCTCCATACGGTGCTTTGGACATGGCCGATTTCGAATTTGAACAGATGTTTACTGATGCCTTGGGTATAGACGAATACGGTGGTGGAGGTACCGGTGGAGCTAGACCCGGG…	Leonard Lab plasmid reference number: L1310
pPD107 VP16-ZF43(RARR)	Constitutive expression of VP16-ZF43(RARR) under the CMV promoter.	VP16-ZF43(RARR) gene	ATGGATTATAAGGATCACGATGGCGACTACAAGGACCACGATATTGACTACAAAGACGATGACGATAAAATGGCTCCTAAGAAAAAGCGCAAAGTCGGTATCCATGGCGTTCCCGTCGACGGTGGACTGCAGGCCCCACCAACCGATGTTTCTTTAGGTGATGAGTTACATTTGGACGGTGAGGACGTAGCTATGGCACATGCAGATGCCTTAGACGATTTTGACTTGGATATGTTAGGAGATGGAGATTCACCAGGACCTGGTTTCACACCACACGATTCAGCTCCATACGGTGCTTTGGACATGGCCGATTTCGAATTTGAACAGATGTTTACTGATGCCTTGGGTATAGACGAATACGGTGGTGGAGCTAGACCCGGGGAGCGCCCCTTCCAGTGT…	Leonard Lab plasmid reference number: L1374
pPD108 VP16-ZF43(RAAR)	Constitutive expression of VP16-ZF43(RAAR) under the CMV promoter.	VP16-ZF43(RAAR) gene	ATGGATTATAAGGATCACGATGGCGACTACAAGGACCACGATATTGACTACAAAGACGATGACGATAAAATGGCTCCTAAGAAAAAGCGCAAAGTCGGTATCCATGGCGTTCCCGTCGACGGTGGACTGCAGGCCCCACCAACCGATGTTTCTTTAGGTGATGAGTTACATTTGGACGGTGAGGACGTAGCTATGGCACATGCAGATGCCTTAGACGATTTTGACTTGGATATGTTAGGAGATGGAGATTCACCAGGACCTGGTTTCACACCACACGATTCAGCTCCATACGGTGCTTTGGACATGGCCGATTTCGAATTTGAACAGATGTTTACTGATGCCTTGGGTATAGACGAATACGGTGGTGGAGCTAGACCCGGGGAGCGCCCCTTCCAGTGT…	Leonard Lab plasmid reference number: L1375
pPD109 VP16-ZF43(RAAA)	Constitutive expression of VP16-ZF43(RAAA) under the CMV promoter.	VP16-ZF43(RAAA) gene	ATGGATTATAAGGATCACGATGGCGACTACAAGGACCACGATATTGACTACAAAGACGATGACGATAAAATGGCTCCTAAGAAAAAGCGCAAAGTCGGTATCCATGGCGTTCCCGTCGACGGTGGACTGCAGGCCCCACCAACCGATGTTTCTTTAGGTGATGAGTTACATTTGGACGGTGAGGACGTAGCTATGGCACATGCAGATGCCTTAGACGATTTTGACTTGGATATGTTAGGAGATGGAGATTCACCAGGACCTGGTTTCACACCACACGATTCAGCTCCATACGGTGCTTTGGACATGGCCGATTTCGAATTTGAACAGATGTTTACTGATGCCTTGGGTATAGACGAATACGGTGGTGGAGCTAGACCCGGGGAGCGCCCCTTCCAGTGT…	Leonard Lab plasmid reference number: L1376
pPD110 VP16-ZF43(ARRR)	Constitutive expression of VP16-ZF43(ARRR) under the CMV promoter.	VP16-ZF43(ARRR) gene	ATGGATTATAAGGATCACGATGGCGACTACAAGGACCACGATATTGACTACAAAGACGATGACGATAAAATGGCTCCTAAGAAAAAGCGCAAAGTCGGTATCCATGGCGTTCCCGTCGACGGTGGACTGCAGGCCCCACCAACCGATGTTTCTTTAGGTGATGAGTTACATTTGGACGGTGAGGACGTAGCTATGGCACATGCAGATGCCTTAGACGATTTTGACTTGGATATGTTAGGAGATGGAGATTCACCAGGACCTGGTTTCACACCACACGATTCAGCTCCATACGGTGCTTTGGACATGGCCGATTTCGAATTTGAACAGATGTTTACTGATGCCTTGGGTATAGACGAATACGGTGGTGGAGCTAGACCCGGGGAGGCCCCCTTCCAGTGT…	Leonard Lab plasmid reference number: L1377
pPD111 VP16-ZF43(AARR)	Constitutive expression of VP16-ZF43(AARR) under the CMV promoter.	VP16-ZF43(AARR) gene	ATGGATTATAAGGATCACGATGGCGACTACAAGGACCACGATATTGACTACAAAGACGATGACGATAAAATGGCTCCTAAGAAAAAGCGCAAAGTCGGTATCCATGGCGTTCCCGTCGACGGTGGACTGCAGGCCCCACCAACCGATGTTTCTTTAGGTGATGAGTTACATTTGGACGGTGAGGACGTAGCTATGGCACATGCAGATGCCTTAGACGATTTTGACTTGGATATGTTAGGAGATGGAGATTCACCAGGACCTGGTTTCACACCACACGATTCAGCTCCATACGGTGCTTTGGACATGGCCGATTTCGAATTTGAACAGATGTTTACTGATGCCTTGGGTATAGACGAATACGGTGGTGGAGCTAGACCCGGGGAGGCCCCCTTCCAGTGT…	Leonard Lab plasmid reference number: L1378
pPD112 VP16-ZF43(AAAR)	Constitutive expression of VP16-ZF43(AAAR) under the CMV promoter.	VP16-ZF43(AAAR) gene	ATGGATTATAAGGATCACGATGGCGACTACAAGGACCACGATATTGACTACAAAGACGATGACGATAAAATGGCTCCTAAGAAAAAGCGCAAAGTCGGTATCCATGGCGTTCCCGTCGACGGTGGACTGCAGGCCCCACCAACCGATGTTTCTTTAGGTGATGAGTTACATTTGGACGGTGAGGACGTAGCTATGGCACATGCAGATGCCTTAGACGATTTTGACTTGGATATGTTAGGAGATGGAGATTCACCAGGACCTGGTTTCACACCACACGATTCAGCTCCATACGGTGCTTTGGACATGGCCGATTTCGAATTTGAACAGATGTTTACTGATGCCTTGGGTATAGACGAATACGGTGGTGGAGCTAGACCCGGGGAGGCCCCCTTCCAGTGT…	Leonard Lab plasmid reference number: L1379
pPD113 VP16-ZF43(AAAA)	Constitutive expression of VP16-ZF43(AAAA) under the CMV promoter.	VP16-ZF43(AAAA) gene	ATGGATTATAAGGATCACGATGGCGACTACAAGGACCACGATATTGACTACAAAGACGATGACGATAAAATGGCTCCTAAGAAAAAGCGCAAAGTCGGTATCCATGGCGTTCCCGTCGACGGTGGACTGCAGGCCCCACCAACCGATGTTTCTTTAGGTGATGAGTTACATTTGGACGGTGAGGACGTAGCTATGGCACATGCAGATGCCTTAGACGATTTTGACTTGGATATGTTAGGAGATGGAGATTCACCAGGACCTGGTTTCACACCACACGATTCAGCTCCATACGGTGCTTTGGACATGGCCGATTTCGAATTTGAACAGATGTTTACTGATGCCTTGGGTATAGACGAATACGGTGGTGGAGCTAGACCCGGGGAGGCCCCCTTCCAGTGT…	Leonard Lab plasmid reference number: L1380
pPD335 VP64-ZF43(RAAR)	Constitutive expression of VP64-ZF43(RAAR) under the CMV promoter.	VP64-ZF43(RAAR) gene	ATGGATTATAAGGATCACGATGGCGACTACAAGGACCACGATATTGACTACAAAGACGATGACGATAAAATGGCTCCTAAGAAAAAGCGCAAAGTCGGTATCCATGGCGTTCCCGGATCAGACGCATTGGACGATTTTGATCTGGATATGCTGGGAAGTGACGCCCTCGATGATTTTGACCTTGACATGCTTGGTTCGGATGCCCTTGATGACTTTGACCTCGACATGCTCGGCAGTGACGCCCTTGATGATTTCGACCTGGACATGCTGATTAACTCTAGAAGTTCCGGATCTtCTGGTTCTGGTTCTGGTTCAGGATCCGGTACcGGTGGAGCTAGACCCGGGGAGCGCCCCTTCCAGTGTCGCATTTGCATGGCGAACTTTTCGCGCCAGGACAGG…	Leonard Lab plasmid reference number: L1381
pPD384 VP64-ZF43(RAAA)	Constitutive expression of VP64-ZF43(RAAA) under the CMV promoter.	VP64-ZF43(RAAA) gene	ATGGATTATAAGGATCACGATGGCGACTACAAGGACCACGATATTGACTACAAAGACGATGACGATAAAATGGCTCCTAAGAAAAAGCGCAAAGTCGGTATCCATGGCGTTCCCGGATCAGACGCATTGGACGATTTTGATCTGGATATGCTGGGAAGTGACGCCCTCGATGATTTTGACCTTGACATGCTTGGTTCGGATGCCCTTGATGACTTTGACCTCGACATGCTCGGCAGTGACGCCCTTGATGATTTCGACCTGGACATGCTGATTAACTCTAGAAGTTCCGGATCTtCTGGTTCTGGTTCTGGTTCAGGATCCGGTACcGGTGGAGCTAGACCCGGGGAGCGCCCCTTCCAGTGTCGCATTTGCATGGCGAACTTTTCGCGCCAGGACAGG…	Leonard Lab plasmid reference number: L1383
pPD386 VP64-ZF43(AAAR)	Constitutive expression of VP64-ZF43(AAAR) under the CMV promoter.	VP64-ZF43(AAAR) gene	ATGGATTATAAGGATCACGATGGCGACTACAAGGACCACGATATTGACTACAAAGACGATGACGATAAAATGGCTCCTAAGAAAAAGCGCAAAGTCGGTATCCATGGCGTTCCCGGATCAGACGCATTGGACGATTTTGATCTGGATATGCTGGGAAGTGACGCCCTCGATGATTTTGACCTTGACATGCTTGGTTCGGATGCCCTTGATGACTTTGACCTCGACATGCTCGGCAGTGACGCCCTTGATGATTTCGACCTGGACATGCTGATTAACTCTAGAAGTTCCGGATCTtCTGGTTCTGGTTCTGGTTCAGGATCCGGTACcGGTGGAGCTAGACCCGGGGAGGCCCCCTTCCAGTGTCGCATTTGCATGGCGAACTTTTCGCGCCAGGACAGG…	Leonard Lab plasmid reference number: L1385
pPD388 VP64-ZF43(AAAA)	Constitutive expression of VP64-ZF43(AAAA) under the CMV promoter.	VP64-ZF43(AAAA) gene	ATGGATTATAAGGATCACGATGGCGACTACAAGGACCACGATATTGACTACAAAGACGATGACGATAAAATGGCTCCTAAGAAAAAGCGCAAAGTCGGTATCCATGGCGTTCCCGGATCAGACGCATTGGACGATTTTGATCTGGATATGCTGGGAAGTGACGCCCTCGATGATTTTGACCTTGACATGCTTGGTTCGGATGCCCTTGATGACTTTGACCTCGACATGCTCGGCAGTGACGCCCTTGATGATTTCGACCTGGACATGCTGATTAACTCTAGAAGTTCCGGATCTtCTGGTTCTGGTTCTGGTTCAGGATCCGGTACcGGTGGAGCTAGACCCGGGGAGGCCCCCTTCCAGTGTCGCATTTGCATGGCGAACTTTTCGCGCCAGGACAGG…	Leonard Lab plasmid reference number: L1387
pPD336 VPR-ZF43(RAAR)	Constitutive expression of VPR-ZF43(RAAR) under the CMV promoter.	VPR-ZF43(RAAR) gene	ATGGATTATAAGGATCACGATGGCGACTACAAGGACCACGATATTGACTACAAAGACGATGACGATAAAATGGCTCCTAAGAAAAAGCGCAAAGTCGGTATCCATGGCGTTCCCGGATCAGACGCATTGGACGATTTTGATCTGGATATGCTGGGAAGTGACGCCCTCGATGATTTTGACCTTGACATGCTTGGTTCGGATGCCCTTGATGACTTTGACCTCGACATGCTCGGCAGTGACGCCCTTGATGATTTCGACCTGGACATGCTGATTAACTCTAGAAGTTCCGGATCTGTTGGTAGCCAGTACCTGCCCGACACCGACGACCGGCACCGGATCGAGGAAAAGCGGAAGCGGACCTACGAGACATTCAAGAGCATCATGAAGAAGTCCCCCTTC…	Leonard Lab plasmid reference number: L1382
pPD385 VPR-ZF43(RAAA)	Constitutive expression of VPR-ZF43(RAAA) under the CMV promoter.	VPR-ZF43(RAAA) gene	ATGGATTATAAGGATCACGATGGCGACTACAAGGACCACGATATTGACTACAAAGACGATGACGATAAAATGGCTCCTAAGAAAAAGCGCAAAGTCGGTATCCATGGCGTTCCCGGATCAGACGCATTGGACGATTTTGATCTGGATATGCTGGGAAGTGACGCCCTCGATGATTTTGACCTTGACATGCTTGGTTCGGATGCCCTTGATGACTTTGACCTCGACATGCTCGGCAGTGACGCCCTTGATGATTTCGACCTGGACATGCTGATTAACTCTAGAAGTTCCGGATCTGTTGGTAGCCAGTACCTGCCCGACACCGACGACCGGCACCGGATCGAGGAAAAGCGGAAGCGGACCTACGAGACATTCAAGAGCATCATGAAGAAGTCCCCCTTC…	Leonard Lab plasmid reference number: L1384
pPD387 VPR-ZF43(AAAR)	Constitutive expression of VPR-ZF43(AAAR) under the CMV promoter.	VPR-ZF43(AAAR) gene	ATGGATTATAAGGATCACGATGGCGACTACAAGGACCACGATATTGACTACAAAGACGATGACGATAAAATGGCTCCTAAGAAAAAGCGCAAAGTCGGTATCCATGGCGTTCCCGGATCAGACGCATTGGACGATTTTGATCTGGATATGCTGGGAAGTGACGCCCTCGATGATTTTGACCTTGACATGCTTGGTTCGGATGCCCTTGATGACTTTGACCTCGACATGCTCGGCAGTGACGCCCTTGATGATTTCGACCTGGACATGCTGATTAACTCTAGAAGTTCCGGATCTGTTGGTAGCCAGTACCTGCCCGACACCGACGACCGGCACCGGATCGAGGAAAAGCGGAAGCGGACCTACGAGACATTCAAGAGCATCATGAAGAAGTCCCCCTTC…	Leonard Lab plasmid reference number: L1386
pPD389 VPR-ZF43(AAAA)	Constitutive expression of VPR-ZF43(AAAA) under the CMV promoter.	VPR-ZF43(AAAA) gene	ATGGATTATAAGGATCACGATGGCGACTACAAGGACCACGATATTGACTACAAAGACGATGACGATAAAATGGCTCCTAAGAAAAAGCGCAAAGTCGGTATCCATGGCGTTCCCGGATCAGACGCATTGGACGATTTTGATCTGGATATGCTGGGAAGTGACGCCCTCGATGATTTTGACCTTGACATGCTTGGTTCGGATGCCCTTGATGACTTTGACCTCGACATGCTCGGCAGTGACGCCCTTGATGATTTCGACCTGGACATGCTGATTAACTCTAGAAGTTCCGGATCTGTTGGTAGCCAGTACCTGCCCGACACCGACGACCGGCACCGGATCGAGGAAAAGCGGAAGCGGACCTACGAGACATTCAAGAGCATCATGAAGAAGTCCCCCTTC…	Leonard Lab plasmid reference number: L1388
pPD057 VP64-ZF37	Constitutive expression of VP64-ZF37 under the CMV promoter.	VP64-ZF37 gene	ATGGATTATAAGGATCACGATGGCGACTACAAGGACCACGATATTGACTACAAAGACGATGACGATAAAATGGCTCCTAAGAAAAAGCGCAAAGTCGGTATCCATGGCGTTCCCGGATCAGACGCATTGGACGATTTTGATCTGGATATGCTGGGAAGTGACGCCCTCGATGATTTTGACCTTGACATGCTTGGTTCGGATGCCCTTGATGACTTTGACCTCGACATGCTCGGCAGTGACGCCCTTGATGATTTCGACCTGGACATGCTGATTAACTCTAGAAGTTCCGGATCTtCTGGTTCTGGTTCTGGTTCAGGATCCGGTACCGGTGGAGCTAGACCCGGGGAGCGCCCCTTCCAGTGTCGCATTTGCATGCGGAACTTTTCGAGAAATTTCATT…	Leonard Lab plasmid reference number: L1363
pPD303 VP64-ZF43	Constitutive expression of VP64-ZF43 under the CMV promoter.	VP64-ZF43 gene	ATGGATTATAAGGATCACGATGGCGACTACAAGGACCACGATATTGACTACAAAGACGATGACGATAAAATGGCTCCTAAGAAAAAGCGCAAAGTCGGTATCCATGGCGTTCCCGGATCAGACGCATTGGACGATTTTGATCTGGATATGCTGGGAAGTGACGCCCTCGATGATTTTGACCTTGACATGCTTGGTTCGGATGCCCTTGATGACTTTGACCTCGACATGCTCGGCAGTGACGCCCTTGATGATTTCGACCTGGACATGCTGATTAACTCTAGAAGTTCCGGATCTtCTGGTTCTGGTTCTGGTTCAGGATCCGGTACCGGTGGAGCTAGACCCGGGGAGCGCCCCTTCCAGTGTCGCATTTGCATGCGGAACTTTTCGCGCCAGGACAGG…	Leonard Lab plasmid reference number: L1364
pPD243 VP64-ZF92	Constitutive expression of VP64-ZF92 under the CMV promoter.	VP64-ZF92 gene	ATGGATTATAAGGATCACGATGGCGACTACAAGGACCACGATATTGACTACAAAGACGATGACGATAAAATGGCTCCTAAGAAAAAGCGCAAAGTCGGTATCCATGGCGTTCCCGGATCAGACGCATTGGACGATTTTGATCTGGATATGCTGGGAAGTGACGCCCTCGATGATTTTGACCTTGACATGCTTGGTTCGGATGCCCTTGATGACTTTGACCTCGACATGCTCGGCAGTGACGCCCTTGATGATTTCGACCTGGACATGCTGATTAACTCTAGAAGTTCCGGATCTtCTGGTTCTGGTTCTGGTTCAGGATCCGGTACCGGTGGAGCTAGACCCGGGGAGCGCCCCTTCCAGTGTCGCATTTGCATGCGGAACTTTTCGGATTCTCCAACT…	Leonard Lab plasmid reference number: L1365
pPD305 VP64-ZF97	Constitutive expression of VP64-ZF97 under the CMV promoter.	VP64-ZF97 gene	ATGGATTATAAGGATCACGATGGCGACTACAAGGACCACGATATTGACTACAAAGACGATGACGATAAAATGGCTCCTAAGAAAAAGCGCAAAGTCGGTATCCATGGCGTTCCCGGATCAGACGCATTGGACGATTTTGATCTGGATATGCTGGGAAGTGACGCCCTCGATGATTTTGACCTTGACATGCTTGGTTCGGATGCCCTTGATGACTTTGACCTCGACATGCTCGGCAGTGACGCCCTTGATGATTTCGACCTGGACATGCTGATTAACTCTAGAAGTTCCGGATCTtCTGGTTCTGGTTCTGGTTCAGGATCCGGTACCGGTGGAGCTAGACCCGGGGAGCGCCCCTTCCAGTGTCGCATTTGCATGCGGAACTTTTCGAGACAATCTAAT…	Leonard Lab plasmid reference number: L1366
pPD390 VP64-ZF158	Constitutive expression of VP64-ZF158 under the CMV promoter.	VP64-ZF158 gene	ATGGATTATAAGGATCACGATGGCGACTACAAGGACCACGATATTGACTACAAAGACGATGACGATAAAATGGCTCCTAAGAAAAAGCGCAAAGTCGGTATCCATGGCGTTCCCGGATCAGACGCATTGGACGATTTTGATCTGGATATGCTGGGAAGTGACGCCCTCGATGATTTTGACCTTGACATGCTTGGTTCGGATGCCCTTGATGACTTTGACCTCGACATGCTCGGCAGTGACGCCCTTGATGATTTCGACCTGGACATGCTGATTAACTCTAGAAGTTCCGGATCTtCTGGTTCTGGTTCTGGTTCAGGATCCGGTACCGGTGGAGCTAGACCCGGGGAGCGCCCCTTCCAGTGTCGCATTTGCATGCGGAACTTTTCGGATAAAACTAAA…	Leonard Lab plasmid reference number: L1367
pPD391 VPR-ZF37	Constitutive expression of VPR-ZF37 under the CMV promoter.	VPR-ZF37 gene	ATGGATTATAAGGATCACGATGGCGACTACAAGGACCACGATATTGACTACAAAGACGATGACGATAAAATGGCTCCTAAGAAAAAGCGCAAAGTCGGTATCCATGGCGTTCCCGGATCAGACGCATTGGACGATTTTGATCTGGATATGCTGGGAAGTGACGCCCTCGATGATTTTGACCTTGACATGCTTGGTTCGGATGCCCTTGATGACTTTGACCTCGACATGCTCGGCAGTGACGCCCTTGATGATTTCGACCTGGACATGCTGATTAACTCTAGAAGTTCCGGATCTGTTGGTAGCCAGTACCTGCCCGACACCGACGACCGGCACCGGATCGAGGAAAAGCGGAAGCGGACCTACGAGACATTCAAGAGCATCATGAAGAAGTCCCCCTTC…	Leonard Lab plasmid reference number: L1368
pPD304 VPR-ZF43	Constitutive expression of VPR-ZF43 under the CMV promoter.	VPR-ZF43 gene	ATGGATTATAAGGATCACGATGGCGACTACAAGGACCACGATATTGACTACAAAGACGATGACGATAAAATGGCTCCTAAGAAAAAGCGCAAAGTCGGTATCCATGGCGTTCCCGGATCAGACGCATTGGACGATTTTGATCTGGATATGCTGGGAAGTGACGCCCTCGATGATTTTGACCTTGACATGCTTGGTTCGGATGCCCTTGATGACTTTGACCTCGACATGCTCGGCAGTGACGCCCTTGATGATTTCGACCTGGACATGCTGATTAACTCTAGAAGTTCCGGATCTGTTGGTAGCCAGTACCTGCCCGACACCGACGACCGGCACCGGATCGAGGAAAAGCGGAAGCGGACCTACGAGACATTCAAGAGCATCATGAAGAAGTCCCCCTTC…	Leonard Lab plasmid reference number: L1369
pPD392 VPR-ZF92	Constitutive expression of VPR-ZF92 under the CMV promoter.	VPR-ZF92 gene	ATGGATTATAAGGATCACGATGGCGACTACAAGGACCACGATATTGACTACAAAGACGATGACGATAAAATGGCTCCTAAGAAAAAGCGCAAAGTCGGTATCCATGGCGTTCCCGGATCAGACGCATTGGACGATTTTGATCTGGATATGCTGGGAAGTGACGCCCTCGATGATTTTGACCTTGACATGCTTGGTTCGGATGCCCTTGATGACTTTGACCTCGACATGCTCGGCAGTGACGCCCTTGATGATTTCGACCTGGACATGCTGATTAACTCTAGAAGTTCCGGATCTGTTGGTAGCCAGTACCTGCCCGACACCGACGACCGGCACCGGATCGAGGAAAAGCGGAAGCGGACCTACGAGACATTCAAGAGCATCATGAAGAAGTCCCCCTTC…	Leonard Lab plasmid reference number: L1370
pPD393 VPR-ZF97	Constitutive expression of VPR-ZF97 under the CMV promoter.	VPR-ZF97 gene	ATGGATTATAAGGATCACGATGGCGACTACAAGGACCACGATATTGACTACAAAGACGATGACGATAAAATGGCTCCTAAGAAAAAGCGCAAAGTCGGTATCCATGGCGTTCCCGGATCAGACGCATTGGACGATTTTGATCTGGATATGCTGGGAAGTGACGCCCTCGATGATTTTGACCTTGACATGCTTGGTTCGGATGCCCTTGATGACTTTGACCTCGACATGCTCGGCAGTGACGCCCTTGATGATTTCGACCTGGACATGCTGATTAACTCTAGAAGTTCCGGATCTGTTGGTAGCCAGTACCTGCCCGACACCGACGACCGGCACCGGATCGAGGAAAAGCGGAAGCGGACCTACGAGACATTCAAGAGCATCATGAAGAAGTCCCCCTTC…	Leonard Lab plasmid reference number: L1371
pPD394 VPR-ZF158	Constitutive expression of VPR-ZF158 under the CMV promoter.	VPR-ZF158 gene	ATGGATTATAAGGATCACGATGGCGACTACAAGGACCACGATATTGACTACAAAGACGATGACGATAAAATGGCTCCTAAGAAAAAGCGCAAAGTCGGTATCCATGGCGTTCCCGGATCAGACGCATTGGACGATTTTGATCTGGATATGCTGGGAAGTGACGCCCTCGATGATTTTGACCTTGACATGCTTGGTTCGGATGCCCTTGATGACTTTGACCTCGACATGCTCGGCAGTGACGCCCTTGATGATTTCGACCTGGACATGCTGATTAACTCTAGAAGTTCCGGATCTGTTGGTAGCCAGTACCTGCCCGACACCGACGACCGGCACCGGATCGAGGAAAAGCGGAAGCGGACCTACGAGACATTCAAGAGCATCATGAAGAAGTCCCCCTTC…	Leonard Lab plasmid reference number: L1372
			Legend 3xFLAG + SV40 NLS = Underline Activation Domain = Italic ZF Domain = Bold

## Sheet: Inhibitors
Plasmid Number and Name	Purpose	Notable components	Notable component sequence	Reference Number
pPD151 ZF37i	Constitutive expression of ZF37i under the CMV promoter.	ZF37i gene	ATGGATTATAAGGATCACGATGGCGACTACAAGGACCACGATATTGACTACAAAGACGATGACGATAAAATGGCTCCTAAGAAAAAGCGCAAAGTCGGTATCCATGGCGTTCCCGGATCCtctggctcttcaGGTACCGGTGGAGCTAGACCCGGGGAGCGCCCCTTCCAGTGTCGCATTTGCATGCGGAACTTTTCGAGAAATTTCATTTTGCAAAGACATACCCGTACTCATACCGGTGAAAAACCGTTTCAGTGTCGGATCTGTATGCGAAATTTCTCCGATAGAGCTAATTTGAGgaggCATCTgCGTACGCACACCGGCGAGAAGCCATTCCAATGCCGAATATGCATGCGCAACTTCAGTAGACATGATCAATTGACTAGACACCTAAAAACC…	Leonard Lab plasmid reference number: L1315
pPD098 ZF43i	Constitutive expression of ZF43i under the CMV promoter.	ZF43i gene	ATGGATTATAAGGATCACGATGGCGACTACAAGGACCACGATATTGACTACAAAGACGATGACGATAAAATGGCTCCTAAGAAAAAGCGCAAAGTCGGTATCCATGGCGTTCCCGGATCCtctggctcttcaGGTACCGGTGGAGCTAGACCCGGGGAGCGCCCCTTCCAGTGTCGCATTTGCATGCGGAACTTTTCGCGCCAGGACAGGCTTGACAGGCATACCCGTACTCATACCGGTGAAAAACCGTTTCAGTGTCGGATCTGTATGCGAAATTTCTCCCAGAAGGAGCACTTGGCGGGGCATCTACGTACGCACACCGGCGAGAAGCCATTCCAATGCCGAATATGCATGCGCAACTTCAGTCGCCGCGACAACCTGAACCGGCACCTAAAAACC…	Leonard Lab plasmid reference number: L1317
pPD167 ZF43(RARR)i	Constitutive expression of ZF43(RARR)i under the CMV promoter.	ZF43(RARR)i gene	ATGGATTATAAGGATCACGATGGCGACTACAAGGACCACGATATTGACTACAAAGACGATGACGATAAAATGGCTCCTAAGAAAAAGCGCAAAGTCGGTATCCATGGCGTTCCCGgatcctctggctcttcaggtaccGGTGGAGCTAGACCCGGGGAGCGCCCCTTCCAGTGTCGCATTTGCATGGCGAACTTTTCGCGCCAGGACAGGCTTGACAGGCATACCCGTACTCATACCGGTGAAAAACCGTTTCAGTGTCGGATCTGTATGCGAAATTTCTCCCAGAAGGAGCACTTGGCGGGGCATCTACGTACGCACACCGGCGAGAAGCCATTCCAATGCCGAATATGCATGCGCAACTTCAGTCGCCGCGACAACCTGAACCGGCACCTAAAAACC…	Leonard Lab plasmid reference number: L1390
pPD168 ZF43(RAAR)i	Constitutive expression of ZF43(RAAR)i under the CMV promoter.	ZF43(RAAR)i gene	ATGGATTATAAGGATCACGATGGCGACTACAAGGACCACGATATTGACTACAAAGACGATGACGATAAAATGGCTCCTAAGAAAAAGCGCAAAGTCGGTATCCATGGCGTTCCCGgatcctctggctcttcaggtaccGGTGGAGCTAGACCCGGGGAGCGCCCCTTCCAGTGTCGCATTTGCATGGCGAACTTTTCGCGCCAGGACAGGCTTGACAGGCATACCCGTACTCATACCGGTGAAAAACCGTTTCAGTGTCGGATCTGTATGGCAAATTTCTCCCAGAAGGAGCACTTGGCGGGGCATCTACGTACGCACACCGGCGAGAAGCCATTCCAATGCCGAATATGCATGCGCAACTTCAGTCGCCGCGACAACCTGAACCGGCACCTAAAAACC…	Leonard Lab plasmid reference number: L1391
pPD169 ZF43(RAAA)i	Constitutive expression of ZF43(RAAA)i under the CMV promoter.	ZF43(RAAA)i gene	ATGGATTATAAGGATCACGATGGCGACTACAAGGACCACGATATTGACTACAAAGACGATGACGATAAAATGGCTCCTAAGAAAAAGCGCAAAGTCGGTATCCATGGCGTTCCCGgatcctctggctcttcaggtaccGGTGGAGCTAGACCCGGGGAGCGCCCCTTCCAGTGTCGCATTTGCATGGCGAACTTTTCGCGCCAGGACAGGCTTGACAGGCATACCCGTACTCATACCGGTGAAAAACCGTTTCAGTGTCGGATCTGTATGGCAAATTTCTCCCAGAAGGAGCACTTGGCGGGGCATCTACGTACGCACACCGGCGAGAAGCCATTCCAATGCCGAATATGCATGGCCAACTTCAGTCGCCGCGACAACCTGAACCGGCACCTAAAAACC…	Leonard Lab plasmid reference number: L1393
pPD170 ZF43(ARRR)i	Constitutive expression of ZF43(ARRR)i under the CMV promoter.	ZF43(ARRR)i gene	ATGGATTATAAGGATCACGATGGCGACTACAAGGACCACGATATTGACTACAAAGACGATGACGATAAAATGGCTCCTAAGAAAAAGCGCAAAGTCGGTATCCATGGCGTTCCCGgatcctctggctcttcaggtaccGGTGGAGCTAGACCCGGGGAGGCCCCCTTCCAGTGTCGCATTTGCATGCGGAACTTTTCGCGCCAGGACAGGCTTGACAGGCATACCCGTACTCATACCGGTGAAAAACCGTTTCAGTGTCGGATCTGTATGCGAAATTTCTCCCAGAAGGAGCACTTGGCGGGGCATCTACGTACGCACACCGGCGAGAAGCCATTCCAATGCCGAATATGCATGCGCAACTTCAGTCGCCGCGACAACCTGAACCGGCACCTAAAAACC…	Leonard Lab plasmid reference number: L1394
pPD171 ZF43(AARR)i	Constitutive expression of ZF43(AARR)i under the CMV promoter.	ZF43(AARR)i gene	ATGGATTATAAGGATCACGATGGCGACTACAAGGACCACGATATTGACTACAAAGACGATGACGATAAAATGGCTCCTAAGAAAAAGCGCAAAGTCGGTATCCATGGCGTTCCCGgatcctctggctcttcaggtaccGGTGGAGCTAGACCCGGGGAGGCCCCCTTCCAGTGTCGCATTTGCATGGCGAACTTTTCGCGCCAGGACAGGCTTGACAGGCATACCCGTACTCATACCGGTGAAAAACCGTTTCAGTGTCGGATCTGTATGCGAAATTTCTCCCAGAAGGAGCACTTGGCGGGGCATCTACGTACGCACACCGGCGAGAAGCCATTCCAATGCCGAATATGCATGCGCAACTTCAGTCGCCGCGACAACCTGAACCGGCACCTAAAAACC…	Leonard Lab plasmid reference number: L1395
pPD172 ZF43(AAAR)i	Constitutive expression of ZF43(AAAR)i under the CMV promoter.	ZF43(AAAR)i gene	ATGGATTATAAGGATCACGATGGCGACTACAAGGACCACGATATTGACTACAAAGACGATGACGATAAAATGGCTCCTAAGAAAAAGCGCAAAGTCGGTATCCATGGCGTTCCCGgatcctctggctcttcaggtaccGGTGGAGCTAGACCCGGGGAGGCCCCCTTCCAGTGTCGCATTTGCATGGCGAACTTTTCGCGCCAGGACAGGCTTGACAGGCATACCCGTACTCATACCGGTGAAAAACCGTTTCAGTGTCGGATCTGTATGGCAAATTTCTCCCAGAAGGAGCACTTGGCGGGGCATCTACGTACGCACACCGGCGAGAAGCCATTCCAATGCCGAATATGCATGCGCAACTTCAGTCGCCGCGACAACCTGAACCGGCACCTAAAAACC…	Leonard Lab plasmid reference number: L1396
pPD173 ZF43(AAAA)i	Constitutive expression of ZF43(AAAA)i under the CMV promoter.	ZF43(AAAA)i gene	ATGGATTATAAGGATCACGATGGCGACTACAAGGACCACGATATTGACTACAAAGACGATGACGATAAAATGGCTCCTAAGAAAAAGCGCAAAGTCGGTATCCATGGCGTTCCCGgatcctctggctcttcaggtaccGGTGGAGCTAGACCCGGGGAGGCCCCCTTCCAGTGTCGCATTTGCATGGCGAACTTTTCGCGCCAGGACAGGCTTGACAGGCATACCCGTACTCATACCGGTGAAAAACCGTTTCAGTGTCGGATCTGTATGGCAAATTTCTCCCAGAAGGAGCACTTGGCGGGGCATCTACGTACGCACACCGGCGAGAAGCCATTCCAATGCCGAATATGCATGGCCAACTTCAGTCGCCGCGACAACCTGAACCGGCACCTAAAAACC…	Leonard Lab plasmid reference number: L1397
pPD158 dsRedExpress2-ZFi37	Constitutive expression of dsRedExpress2-ZFi37 under the CMV promoter.	dsRedExpress2-ZFi37 gene	ATGGATTATAAGGATCACGATGGCGACTACAAGGACCACGATATTGACTACAAAGACGATGACGATAAAATGGCTCCTAAGAAAAAGCGCAAAGTCGGTATCCATGGCGTTCCCGGATCAGGCTCCGGAAGTGGCTCCATGGATAGCACTGAGAACGTCATCAAGCCCTTCATGCGCTTCAAGGTGCACATGGAGGGCTCCGTGAACGGCCACGAGTTCGAGATCGAGGGCGAGGGCGAGGGCAAGCCCTACGAGGGCACCCAGACCGCCAAgctcCAGGTGACCAAGGGCGGCCCCCTGCCCTTCGCCTGGGACATCCTGTCCCCCCAGTTCCAGTACGGCTCCAAGGTGTACGTGAAGCACCCCGCCGACATCCCCGACTACAAGAAGCTGTCCTTC…	Leonard Lab plasmid reference number: L1339
pPD159 dsRedExpress2-ZFi43	Constitutive expression of dsRedExpress2-ZFi43 under the CMV promoter.	dsRedExpress2-ZFi43 gene	ATGGATTATAAGGATCACGATGGCGACTACAAGGACCACGATATTGACTACAAAGACGATGACGATAAAATGGCTCCTAAGAAAAAGCGCAAAGTCGGTATCCATGGCGTTCCCGGATCAGGCTCCGGAAGTGGCTCCATGGATAGCACTGAGAACGTCATCAAGCCCTTCATGCGCTTCAAGGTGCACATGGAGGGCTCCGTGAACGGCCACGAGTTCGAGATCGAGGGCGAGGGCGAGGGCAAGCCCTACGAGGGCACCCAGACCGCCAAgctcCAGGTGACCAAGGGCGGCCCCCTGCCCTTCGCCTGGGACATCCTGTCCCCCCAGTTCCAGTACGGCTCCAAGGTGTACGTGAAGCACCCCGCCGACATCCCCGACTACAAGAAGCTGTCCTTC…	Leonard Lab plasmid reference number: L1340
pPD261 dsRedExpress2-ZF158	Constitutive expression of dsRedExpress2-ZF158 under the CMV promoter.	dsRedExpress2-ZF158 gene	ATGGATTATAAGGATCACGATGGCGACTACAAGGACCACGATATTGACTACAAAGACGATGACGATAAAATGGCTCCTAAGAAAAAGCGCAAAGTCGGTATCCATGGCGTTCCCGGATCAGGCTCCGGAAGTGGCTCCATGGATAGCACTGAGAACGTCATCAAGCCCTTCATGCGCTTCAAGGTGCACATGGAGGGCTCCGTGAACGGCCACGAGTTCGAGATCGAGGGCGAGGGCGAGGGCAAGCCCTACGAGGGCACCCAGACCGCCAAgctcCAGGTGACCAAGGGCGGCCCCCTGCCCTTCGCCTGGGACATCCTGTCCCCCCAGTTCCAGTACGGCTCCAAGGTGTACGTGAAGCACCCCGCCGACATCCCCGACTACAAGAAGCTGTCCTTC…	Leonard Lab plasmid reference number: L1348
			Legend: 3xFLAG Tag + SV40 NLS = Underline DsRedExpress2 = Italic ZF Domain = Bold

## Sheet: mMoClo
Plasmid Number and Name	Purpose	Reference Number
pPD471 CMV MCS (TUPV1)	mMoClo TUPV, with CMV promoter and an MCS	Leonard Lab plasmid reference number: L1485
pPD472 CMV MCS (TUPV2)	mMoClo TUPV, with CMV promoter and an MCS	Leonard Lab plasmid reference number: L1486
pPD473 CMV MCS (TUPV3)	mMoClo TUPV, with CMV promoter and an MCS	Leonard Lab plasmid reference number: L1487
pPD474 CMV MCS (TUPV4)	mMoClo TUPV, with CMV promoter and an MCS	Leonard Lab plasmid reference number: L1488
pPD475 CMV MCS (TUPV5)	mMoClo TUPV, with CMV promoter and an MCS	Leonard Lab plasmid reference number: L1489
pPD476 CMV MCS (TUPV6)	mMoClo TUPV, with CMV promoter and an MCS	Leonard Lab plasmid reference number: L1490
pPD477 CMV MCS (TUPV7)	mMoClo TUPV, with CMV promoter and an MCS	Leonard Lab plasmid reference number: L1491
pPD478 CMV MCS (TUPV8)	mMoClo TUPV, with CMV promoter and an MCS	Leonard Lab plasmid reference number: L1492
pPD479 CMV MCS (TUPV9)	mMoClo TUPV, with CMV promoter and an MCS	Leonard Lab plasmid reference number: L1493
pPD561 CAG MCS (TUPV1)	mMoClo TUPV, with CAG promoter and an MCS	Leonard Lab plasmid reference number: L1494
pPD562 CAG MCS (TUPV2)	mMoClo TUPV, with CAG promoter and an MCS	Leonard Lab plasmid reference number: L1495
pPD563 CAG MCS (TUPV3)	mMoClo TUPV, with CAG promoter and an MCS	Leonard Lab plasmid reference number: L1496
pPD564 CAG MCS (TUPV4)	mMoClo TUPV, with CAG promoter and an MCS	Leonard Lab plasmid reference number: L1497
pPD565 CAG MCS (TUPV5)	mMoClo TUPV, with CAG promoter and an MCS	Leonard Lab plasmid reference number: L1498
pPD566 CAG MCS (TUPV6)	mMoClo TUPV, with CAG promoter and an MCS	Leonard Lab plasmid reference number: L1499
pPD567 CAG MCS (TUPV7)	mMoClo TUPV, with CAG promoter and an MCS	Leonard Lab plasmid reference number: L1500
pPD568 CAG MCS (TUPV8)	mMoClo TUPV, with CAG promoter and an MCS	Leonard Lab plasmid reference number: L1501
pPD569 CAG MCS (TUPV9)	mMoClo TUPV, with CAG promoter and a multiple cloning site	Leonard Lab plasmid reference number: L1502
pJM450 EF1a EBFP2-P2A-BlastR (TUPV1)	mMoClo TUPV, with EF1alpha promoter and EBFP2-P2A-BlastR in the MCS	Leonard Lab plasmid reference number: L1503
pJM451 EF1a EBFP2-P2A-BlastR (TUPV2)	mMoClo TUPV, with EF1alpha promoter and EBFP2-P2A-BlastR in the MCS	Leonard Lab plasmid reference number: L1504
pJM452 EF1a EBFP2-P2A-BlastR (TUPV3)	mMoClo TUPV, with EF1alpha promoter and EBFP2-P2A-BlastR in the MCS	Leonard Lab plasmid reference number: L1505
pJM453 EF1a EBFP2-P2A-BlastR (TUPV4)	mMoClo TUPV, with EF1alpha promoter and EBFP2-P2A-BlastR in the MCS	Leonard Lab plasmid reference number: L1506
pJM454 EF1a EBFP2-P2A-BlastR (TUPV5)	mMoClo TUPV, with EF1alpha promoter and EBFP2-P2A-BlastR in the MCS	Leonard Lab plasmid reference number: L1507
pJM455 EF1a EBFP2-P2A-BlastR (TUPV6)	mMoClo TUPV, with EF1alpha promoter and EBFP2-P2A-BlastR in the MCS	Leonard Lab plasmid reference number: L1508
pJM456 EF1a EBFP2-P2A-BlastR (TUPV7)	mMoClo TUPV, with EF1alpha promoter and EBFP2-P2A-BlastR in the MCS	Leonard Lab plasmid reference number: L1509
pJM457 EF1a EBFP2-P2A-BlastR (TUPV8)	mMoClo TUPV, with EF1alpha promoter and EBFP2-P2A-BlastR in the MCS	Leonard Lab plasmid reference number: L1510
pJM458 EF1a EBFP2-P2A-BlastR (TUPV9)	mMoClo TUPV, with EF1alpha promoter and EBFP2-P2A-BlastR in the MCS	Leonard Lab plasmid reference number: L1511
pPD611 pLink1	Linker vector for integrating 1 TUPV into the Integration Vector	Leonard Lab plasmid reference number: L1512
pPD612 pLink2*	Linker vector for integrating 2 TUPVs into the Integration Vector	Leonard Lab plasmid reference number: L1513
pPD613 pLink3	Linker vector for integrating 3 TUPVs into the Integration Vector	Leonard Lab plasmid reference number: L1514
pPD614 pLink4*	Linker vector for integrating 4 TUPVs into the Integration Vector	Leonard Lab plasmid reference number: L1515
pPD615 pLink5	Linker vector for integrating 5 TUPVs into the Integration Vector	Leonard Lab plasmid reference number: L1516
pPD616 pLink6	Linker vector for integrating 6 TUPVs into the Integration Vector	Leonard Lab plasmid reference number: L1517
pPD617 pLink7	Linker vector for integrating 7 TUPVs into the Integration Vector	Leonard Lab plasmid reference number: L1518
pPD618 pLink8*	Linker vector for integrating 8 TUPVs into the Integration Vector	Leonard Lab plasmid reference number: L1519
pPD619 pLink9	Linker vector for integrating 9 TUPVs into the Integration Vector	Leonard Lab plasmid reference number: L1520
pPD630 Integration Vector	Destination vector for TUPVs, can be integrated into Landing Pads	Leonard Lab plasmid reference number: L1521
pPD610 BxB1 Recombinase*^	Expresses a BxB1 recombinase for Landing Pad integration reaction	Leonard Lab plasmid reference number: L1522
*These plasmids were gifts from Ron Weiss and used as received with no additional cloning. ^The full plasmid map for this vector is not available. Genbank file contains results from sequencing

## Sheet: Integration
Plasmid Number and Name	Purpose	Reference Number
pHIE041 CAG mKate2	mMoClo TUPV, with CAG promoter and mKate2 in the MCS	Leonard lab plasmid reference number: L1523
pHIE042 ZF1x0 mKate2 (TUPV1)	mMoClo TUPV, with ZF1x0 promoter and mKate2 in the MCS	Leonard lab plasmid reference number: L1524
pHIE043 ZF1x1 mKate2 (TUPV1)	mMoClo TUPV, with ZF1x1 promoter and mKate2 in the MCS	Leonard lab plasmid reference number: L1525
pHIE044 ZF1x3-C mKate2 (TUPV1)	mMoClo TUPV, with ZF1x3-C promoter and mKate2 in the MCS	Leonard lab plasmid reference number: L1526
pHIE045 ZF1x6-C mKate2 (TUPV1)	mMoClo TUPV, with ZF1x6-C promoter and mKate2 in the MCS	Leonard lab plasmid reference number: L1527
pHIE046 ZF1x12-C mKate2 (TUPV1)	mMoClo TUPV, with ZF1x12-C promoter and mKate2 in the MCS	Leonard lab plasmid reference number: L1528
pHIE047 ZF1x3-S mKate2 (TUPV1)	mMoClo TUPV, with ZF1x3-S promoter and mKate2 in the MCS	Leonard lab plasmid reference number: L1529
pHIE048 ZF1x6-S mKate2 (TUPV1)	mMoClo TUPV, with ZF1x6-S promoter and mKate2 in the MCS	Leonard lab plasmid reference number: L1530
pHIE049 ZF1x12-S mKate2 (TUPV1)	mMoClo TUPV, with ZF1x12-S promoter and mKate2 in the MCS	Leonard lab plasmid reference number: L1531
pJM466 EF1a VP16-ZF1 (TUPV2)	mMoClo TUPV, with EF1alpha promoter and VP16-ZFa in the MCS	Leonard lab plasmid reference number: L1532
pHIE050 ZF1x0 mKate2 EF1a VP16-ZF1 EF1a EBFP2-P2A-BlastR	Integration Vector, assembled with pHIE042 (TUPV1), pJM466 (TUPV2), pJM452 (TUPV3), pPD613	Leonard lab plasmid reference number: L1533
pHIE051 ZF1x1 mKate2 EF1a VP16-ZF1 EF1a EBFP2-P2A-BlastR	Integration Vector, assembled with pHIE043 (TUPV1), pJM466 (TUPV2), pJM452 (TUPV3), pPD613	Leonard lab plasmid reference number: L1534
pHIE052 ZF1x3-C mKate2 EF1a VP16-ZF1 EF1a EBFP2-P2A-BlastR	Integration Vector, assembled with pHIE044 (TUPV1), pJM466 (TUPV2), pJM452 (TUPV3), pPD613	Leonard lab plasmid reference number: L1535
pHIE053 ZF1x6-C mKate2 EF1a VP16-ZF1 EF1a EBFP2-P2A-BlastR	Integration Vector, assembled with pHIE045 (TUPV1), pJM466 (TUPV2), pJM452 (TUPV3), pPD613	Leonard lab plasmid reference number: L1536
pHIE054 ZF1x12-C mKate2 EF1a VP16-ZF1 EF1a EBFP2-P2A-BlastR	Integration Vector, assembled with pHIE046 (TUPV1), pJM466 (TUPV2), pJM452 (TUPV3), pPD613	Leonard lab plasmid reference number: L1537
pHIE055 ZF1x3-S mKate2 EF1a VP16-ZF1 EF1a EBFP2-P2A-BlastR	Integration Vector, assembled with pHIE047 (TUPV1), pJM466 (TUPV2), pJM452 (TUPV3), pPD613	Leonard lab plasmid reference number: L1538
pHIE056 ZF1x6-S mKate2 EF1a VP16-ZF1 EF1a EBFP2-P2A-BlastR	Integration Vector, assembled with pHIE048 (TUPV1), pJM466 (TUPV2), pJM452 (TUPV3), pPD613	Leonard lab plasmid reference number: L1539
pHIE057 ZF1x12-S mKate2 EF1a VP16-ZF1 EF1a EBFP2-P2A-BlastR	Integration Vector, assembled with pHIE049 (TUPV1), pJM466 (TUPV2), pJM452 (TUPV3), pPD613	Leonard lab plasmid reference number: L1540
pHIE058 ZF1x0 mKate2 EF1a EBFP2-P2A-BlastR	Integration Vector, assembled with pHIE042 (TUPV1), pJM451 (TUPV2), pPD612	Leonard lab plasmid reference number: L1541
pHIE059 ZF1x1 mKate2 EF1a EBFP2-P2A-BlastR	Integration Vector, assembled with pHIE043 (TUPV1), pJM451 (TUPV2), pPD612	Leonard lab plasmid reference number: L1542
pHIE060 ZF1x3-C mKate2 EF1a EBFP2-P2A-BlastR	Integration Vector, assembled with pHIE044 (TUPV1), pJM451 (TUPV2), pPD612	Leonard lab plasmid reference number: L1543
pHIE061 ZF1x6-C mKate2 EF1a EBFP2-P2A-BlastR	Integration Vector, assembled with pHIE045 (TUPV1), pJM451 (TUPV2), pPD612	Leonard lab plasmid reference number: L1544
pHIE062 ZF1x12-C mKate2 EF1a EBFP2-P2A-BlastR	Integration Vector, assembled with pHIE046 (TUPV1), pJM451 (TUPV2), pPD612	Leonard lab plasmid reference number: L1545
pHIE063 ZF1x3-S mKate2 EF1a EBFP2-P2A-BlastR	Integration Vector, assembled with pHIE047 (TUPV1), pJM451 (TUPV2), pPD612	Leonard lab plasmid reference number: L1546
pHIE064 ZF1x6-S mKate2 EF1a EBFP2-P2A-BlastR	Integration Vector, assembled with pHIE048 (TUPV1), pJM451 (TUPV2), pPD612	Leonard lab plasmid reference number: L1547
pHIE065 ZF1x12-S mKate2 EF1a EBFP2-P2A-BlastR	Integration Vector, assembled with pHIE049 (TUPV1), pJM451 (TUPV2), pPD612	Leonard lab plasmid reference number: L1548
pHIE067 CAG mKate2 EF1a EBFP2-P2A-BlastR	Integration Vector, assembled with pHIE041 (TUPV1), pJM451 (TUPV2), pPD612	Leonard lab plasmid reference number: L1549

## Sheet: RaZFa
Plasmid Number and Name	Purpose	Notable components	Notable component sequence	Reference Number
pPD341 FKBP-ZF43 (NLS)	Constitutive expression of FKBP-ZF43 under the CMV promoter.	FKBP-ZF43 gene	atggattataaggatcacgatggcgacTACAAGGACCACGATATTGACTACAAAGACGATGACGATAAAATGGCTCCTAAGAAAAAGCGCAAAGTCGGTATCCATGGCGTTCCcgtcgacggtggactccaagTTAAGatgggagtgcaggtggaaaccatctccccaggagacgggcgcaccttccccaagcgcggccagacctgcgtggtgcactacaccgggatgcttgaagatggaaagaaatttgattcctcccgggacagaaacaagccctttaagtttatgctaggcaagcaggaggtgatccgaggctgggaagaaggggttgcccagatgagtgtgggtcagagagccaaactgactatatctccagattatgcctatggtgccactggg…	Leonard Lab plasmid reference number: L1349
pPD353 VP16-FRB (NLS)	Constitutive expression of VP16-FRB under the CMV promoter.	VP16-FRB gene	atggattataaggatcacgatggcgacTACAAGGACCACGATATTGACTACAAAGACGATGACGATAAAATGGCTCCTAAGAAAAAGCGCAAAGTCGGTATCCATGGCGTTCCCGTCGACGGTGGActccaaGCCCCACCAACCGATGTTTCTTTAGGTGATGAGTTACATTTGGACGGTGAGGACGTAGCTATGGCACATGCAGATGCCTTAGACGATTTTGACTTGGATATGTTAGGAGATGGAGATTCACCAGGACCTGGTTTCACACCACACGATTCAGCTCCATACGGTGCTTTGGACATGGCCGATTTCGAATTTGAACAGATGTTTACTGATGCCTTGGGTATAGACGAATACGGTGGTGGAGgatccGGTGGTGGCGGGTCTGGAGGAGGA…	Leonard Lab plasmid reference number: L1350
pPD354 VP64-FRB (NLS)	Constitutive expression of VP64-FRB under the CMV promoter.	VP64-FRB gene	atggattataaggatcacgatggcgacTACAAGGACCACGATATTGACTACAAAGACGATGACGATAAAATGGCTCCTAAGAAAAAGCGCAAAGTCGGTATCCATGGCGTTCCCGGATCAGACGCATTGGACGATTTTGATCTGGATATGCTGGGAAGTGACGCCCTCGATGATTTTGACCTTGACATGCTTGGTTCGGATGCCCTTGATGACTTTGACCTCGACATGCTCGGCAGTGACGCCCTTGATGATTTCGACCTGGACATGCTGATTAACTCTAGAAGTTCCGGATCTtCTGGTTCTGGTTCTGGTTCAGgatccGGTGGTGGCGGGTCTGGAGGAGGAGGTAGTGGTGGAGGTGGCTCTggtacCatgCTTgagatgtggcatgaaggcctg…	Leonard Lab plasmid reference number: L1351
pPD355 VPR-FRB (NLS)	Constitutive expression of VPR-FRB under the CMV promoter.	VPR-FRB gene	atggattataaggatcacgatggcgacTACAAGGACCACGATATTGACTACAAAGACGATGACGATAAAATGGCTCCTAAGAAAAAGCGCAAAGTCGGTATCCATGGCGTTCCCGGATCAGACGCATTGGACGATTTTGATCTGGATATGCTGGGAAGTGACGCCCTCGATGATTTTGACCTTGACATGCTTGGTTCGGATGCCCTTGATGACTTTGACCTCGACATGCTCGGCAGTGACGCCCTTGATGATTTCGACCTGGACATGCTGATTAACTCTAGAAGTTCCGGATCTGTTGGTAGCCAGTACCTGCCCGACACCGACGACCGGCACCGGATCGAGGAAAAGCGGAAGCGGACCTACGAGACATTCAAGAGCATCATGAAGAAGTCCCCCTTC…	Leonard Lab plasmid reference number: L1352
pPD681 FKBP-ZF43 (no NLS)	Constitutive expression of FKBP-ZF43 (no NLS) under the CMV promoter.	FKBP-ZF43 (no NLS) gene	atggattataaggatcacgatggcgacTACAAGGACCACGATATTGACTACAAAGACGATGACGATAAAggtagtGGTATCCATGGCGTTCCcgtcgacggtggactccaagTTAAGatgggagtgcaggtggaaaccatctccccaggagacgggcgcaccttccccaagcgcggccagacctgcgtggtgcactacaccgggatgcttgaagatggaaagaaatttgattcctcccgggacagaaacaagccctttaagtttatgctaggcaagcaggaggtgatccgaggctgggaagaaggggttgcccagatgagtgtgggtcagagagccaaactgactatatctccagattatgcctatggtgccactgggcacccaggcatcatcccacca…	Leonard Lab plasmid reference number: L1353
pPD682 VP16-FRB (no NLS)	Constitutive expression of VP16-FRB (no NLS) under the CMV promoter.	VP16-FRB (no NLS) gene	atggattataaggatcacgatggcgacTACAAGGACCACGATATTGACTACAAAGACGATGACGATAAAATGGCTggtagtGGTATCCATGGCGTTCCCGTCGACGGTGGActccaaGCCCCACCAACCGATGTTTCTTTAGGTGATGAGTTACATTTGGACGGTGAGGACGTAGCTATGGCACATGCAGATGCCTTAGACGATTTTGACTTGGATATGTTAGGAGATGGAGATTCACCAGGACCTGGTTTCACACCACACGATTCAGCTCCATACGGTGCTTTGGACATGGCCGATTTCGAATTTGAACAGATGTTTACTGATGCCTTGGGTATAGACGAATACGGTGGTGGAGgatccGGTGGTGGCGGGTCTGGAGGAGGAGGTAGTGGTGGAGGT…	Leonard Lab plasmid reference number: L1354
pPD683 VP64-FRB (no NLS)	Constitutive expression of VP64-FRB (no NLS) under the CMV promoter.	VP64-FRB (no NLS) gene	atggattataaggatcacgatggcgacTACAAGGACCACGATATTGACTACAAAGACGATGACGATAAAATGGCTggtagtGGTATCCATGGCGTTCCCGGATCAGACGCATTGGACGATTTTGATCTGGATATGCTGGGAAGTGACGCCCTCGATGATTTTGACCTTGACATGCTTGGTTCGGATGCCCTTGATGACTTTGACCTCGACATGCTCGGCAGTGACGCCCTTGATGATTTCGACCTGGACATGCTGATTAACTCTAGAAGTTCCGGATCTtCTGGTTCTGGTTCTGGTTCAGgatccGGTGGTGGCGGGTCTGGAGGAGGAGGTAGTGGTGGAGGTGGCTCTggtacCatgCTTgagatgtggcatgaaggcctggaagaggcatctcgt…	Leonard Lab plasmid reference number: L1355
pPD684 VPR-FRB (no NLS)	Constitutive expression of VPR-FRB (no NLS) under the CMV promoter.	VPR-FRB (no NLS) gene	atggattataaggatcacgatggcgacTACAAGGACCACGATATTGACTACAAAGACGATGACGATAAAATGGCTggtagtGGTATCCATGGCGTTCCCGGATCAGACGCATTGGACGATTTTGATCTGGATATGCTGGGAAGTGACGCCCTCGATGATTTTGACCTTGACATGCTTGGTTCGGATGCCCTTGATGACTTTGACCTCGACATGCTCGGCAGTGACGCCCTTGATGATTTCGACCTGGACATGCTGATTAACTCTAGAAGTTCCGGATCTGTTGGTAGCCAGTACCTGCCCGACACCGACGACCGGCACCGGATCGAGGAAAAGCGGAAGCGGACCTACGAGACATTCAAGAGCATCATGAAGAAGTCCCCCTTCAGCGGCCCCACCGAC…	Leonard Lab plasmid reference number: L1356
pPD880 VP64-FRB (NES)	Constitutive expression of VP64-FRB (NES) under the CMV promoter.	VP64-FRB (NES) gene	atggattataaggatcacgatggcgacTACAAGGACCACGATATTGACTACAAAGACGATGACGataacggtATGGAGGAACTTTCACAGGCCCTGGCTAGTAGTTTTTCAGTGTCTggtgTCGGTATCCATGGCGTTCCCGGATCAGACGCATTGGACGATTTTGATCTGGATATGCTGGGAAGTGACGCCCTCGATGATTTTGACCTTGACATGCTTGGTTCGGATGCCCTTGATGACTTTGACCTCGACATGCTCGGCAGTGACGCCCTTGATGATTTCGACCTGGACATGCTGATTAACTCTAGAAGTTCCGGATCTtCTGGTTCTGGTTCTGGTTCAGgatccGGTGGTGGCGGGTCTGGAGGAGGAGGTAGTGGTGGAGGTGGCTCTggtacC…	Leonard Lab plasmid reference number: L1483
pPD881 VPR-FRB (NES)	Constitutive expression of VPR-FRB (NES) under the CMV promoter.	VPR-FRB (NES) gene	atggattataaggatcacgatggcgacTACAAGGACCACGATATTGACTACAAAGACGATGACGataacggtATGGAGGAACTTTCACAGGCCCTGGCTAGTAGTTTTTCAGTGTCTggtgTCGGTATCCATGGCGTTCCCGGATCAGACGCATTGGACGATTTTGATCTGGATATGCTGGGAAGTGACGCCCTCGATGATTTTGACCTTGACATGCTTGGTTCGGATGCCCTTGATGACTTTGACCTCGACATGCTCGGCAGTGACGCCCTTGATGATTTCGACCTGGACATGCTGATTAACTCTAGAAGTTCCGGATCTGTTGGTAGCCAGTACCTGCCCGACACCGACGACCGGCACCGGATCGAGGAAAAGCGGAAGCGGACCTACGAGACATTC…	Leonard Lab plasmid reference number: L1484
pPD882 FKBP-ZF43 (NES)	Constitutive expression of FKBP-ZF43 (NES) under the CMV promoter.	FKBP-ZF43 (NES) gene	atggattataaggatcacgatggcgacTACAAGGACCACGATATTGACTACAAAGACGATGACGataacggtATGGAGGAACTTTCACAGGCCCTGGCTAGTAGTTTTTCAGTGTCTggtgTCGGTATCCATGGCGTTCCcgtcgacggtggactccaagTTAAGatgggagtgcaggtggaaaccatctccccaggagacgggcgcaccttccccaagcgcggccagacctgcgtggtgcactacaccgggatgcttgaagatggaaagaaatttgattcctcccgggacagaaacaagccctttaagtttatgctaggcaagcaggaggtgatccgaggctgggaagaaggggttgcccagatgagtgtgggtcagagagccaaactgactatatct…	Leonard Lab plasmid reference number: L1485
			Legend 3xFLAG + Localization = Underline Activation Domain or Zinc Finger Domain = Bold Rapamycin Binding Domain = Italic
