# Supplementary material for: The COMET toolkit for composing customizable genetic programs in mammalian cells
Source: Nat Commun. 2020 Feb 7;11:779. doi: 10.1038/s41467-019-14147-5 (PMC7005830; doi:10.1038/s41467-019-14147-5)
Supplement: Supplementary file 5 — Supplementary Data 3 [file 41467_2019_14147_MOESM5_ESM.xlsx]

## Sheet: Fig. 1
Figures 1b, Supplementary Figure 1a
Plasmid doses:
EBFP2 transfection control	200 ng
ZF reporter plasmid (EYFP)	200 ng
ZFa plasmid or pcDNA	100 ng
Plasmid numbers:
ZF reporters: pPD152, pPD118, pPD285, pPD090, pPD092, pPD178
ZFa: pPD189, pPD100, pPD251, pPD188, pPD250
Figures 1c, 1d, Supplementary Figure 1b
Plasmid doses:
EBFP2 transfection control	200 ng
ZF reporter plasmid or (EYFP) pcDNA	200 ng
ZFa plasmid or pcDNA	100 ng
Plasmid numbers:
ZF reporters: pPD059, pPD062, pPD064, pPD069, pPD089, pPD091, pPD095, pPD134, pPD135, pPD137, pPD140, pPD144, pPD145, pPD147, pPD150
ZFa: pPD100
Experimental notes: For clarity, data from this experiment are presented in two panels. For comparison, data labelled “near” in the second panel (1c) are the same data shown in the first panel (1b).
Figure 1e, Supplementary Figure 1c
Plasmid doses:
EBFP2 transfection control	200 ng
ZF reporter plasmid (EYFP)	200 ng
ZFa plasmid or pcDNA	100 ng
Plasmid numbers:
ZF reporters: pPD285, pPD286, pPD287, pPD288, pPD289, pPD290, pPD291, pPD292, pPD296, pPD095
ZFa: pPD100

## Sheet: Fig. 2
Figure 2a, Supplementary Figures 2a-c
Plasmid doses:
EBFP2 transfection control	200 ng
ZF reporter plasmid (EYFP)	200 ng
ZFa plasmid	0–200 ng
pcDNA	0–200 ng
Plasmid numbers:
Reporters: pPD059, pPD063, pPD069, pPD095, pPD285, pPD287, pPD290, pPD296
ZFa: pPD100
Experimental notes: Although the spaced binding site reporter and the compact binding site reporters were transfected in the same experiment, they were run on the flow cytometer as two different experiments with different FITC (EYFP) PMT for each, in order to maximize the resolution for each group. With each run voltage, the same control samples and fluorescent beads were run, and thus background…
Supplementary Figure 2d
Plasmid doses:
EBFP2 transfection control	200 ng
ZF reporter plasmid (EYFP)	25–400 ng
ZFa plasmid	12.5–200 ng
pcDNA	0–200 ng
Plasmid numbers:
Reporters: pPD270, pPD1028, pPD1029
ZFa: pPD100
Supplementary Figure 2e
Plasmid doses:
EBFP2 transfection control	200 ng
ZF reporter plasmid (EYFP)	25–400 ng
ZFa plasmid	12.5–200 ng
pcDNA	0–562.5 ng
Plasmid numbers:
Reporters: pPD069, pPD290
ZFa: pPD100

## Sheet: Fig. 3
Figure 3a and Supplementary Figure 4a
Plasmid doses:
EBFP2 transfection control	200 ng
ZF reporter plasmid (EYFP)	200 ng
ZFa plasmid or pcDNA	100 ng
Plasmid numbers:
Reporters: pPD541, pPD542, pPD543, pPD544, pPD545, pPD546, pPD547, pPD548, pPD549, pPD550, pPD551, pPD552, pPD553, pPD554, pPD555, pPD556, pPD557, pPD558, pPD559
ZFa: pPD526, pPD527, pPD528, pPD529, pPD189, pPD530, pPD100, pPD531, pPD532, pPD533, pPD251, pPD534, pPD188, pPD535, pPD536, pPD537, pPD250, pPD538, pPD539
Figure 3b, Supplementary Figure 5d
Plasmid doses:
EBFP2 transfection control	200 ng
ZF reporter plasmid (EYFP)	200 ng
ZFa plasmid or pcDNA	100 ng
Plasmid numbers:
Reporters: pPD920, pPD921, pPD922, pPD923, pPD924, pPD925, pPD926, pPD927, pPD928, pPD929, pPD930, pPD931, pPD932, pPD933, pPD934, pPD935, pPD936, pPD937, pPD183, pPD557, pPD123, pPD545
ZFa: pPD250, pPD100, pPD189
Experimental note: The data from this experiment is presented in Figures 3b and Supplementary Figure 5d. The data points for the reporters ZF2x6-C in Figure 2b and ZF2x6-C v3 in Supplementary Figure 4E are identical, having arisen from the same samples. Likewise, the data points for the reporters ZF3x6-C in Figure 2b and ZF3x6-C v3 in Supplementary Figure 5d are identical.
Figure 3c, Supplementary Figure 5e
Plasmid doses:
EBFP2 transfection control	200 ng
ZF reporter plasmid (EYFP)	200 ng
ZFa plasmid or pcDNA	100 ng
Plasmid numbers:
Reporters: pPD152, pPD541, pPD542, pPD543, pPD544, pPD545, pPD546, pPD547, pPD550, pPD554, pPD555, pPD558, pPD559
ZFa: pPD526, pPD527, pPD528, pPD529, pPD189, pPD530, pPD100, pPD533, pPD535, pPD536, pPD538, pPD539
Supplementary Figure 5a-c
Plasmid doses:
EBFP2 transfection control	200 ng
ZF reporter plasmid (EYFP)	200 ng
ZFa plasmid	0-200 ng
pcDNA	0-200 ng
Plasmid numbers:
Reporters: pPD541, pPD542, pPD543, pPD544, pPD546, pPD547, pPD550, pPD554, pPD555, pPD558, pPD559, pPD545
ZFa: pPD526, pPD527, pPD528, pPD529, pPD530, pPD100, pPD533, pPD535, pPD536, pPD538, pPD539, pPD189

## Sheet: Fig. 4
Figure 4b
Plasmid doses:
EBFP2 transfection control	200 ng
ZF reporter plasmid (EYFP)	200 ng
ZFa plasmid	0–200 ng
pcDNA	0–200 ng
Plasmid numbers:
Reporter: pPD290
ZFa: pPD100, pPD107, pPD108, pPD109, pPD110, pPD111, pPD112, pPD113
Figure 4d
Plasmid doses:
EBFP2 transfection control	200 ng
ZF reporter plasmid (EYFP)	200 ng
ZFa plasmid	0–200 ng
pcDNA	0–200 ng
Plasmid numbers:
Reporters: pPD285, pPD063, pPD069, pPD095, pPD287, pPD290, pPD296
ZFa: pPD100, pPD303, pPD304
Figure 4e
Plasmid doses:
EBFP2 transfection control	200 ng
ZF reporter plasmid (EYFP)	200 ng
ZFa plasmid or pcDNA	100 ng
Plasmid numbers:
Reporter: pPD290
ZFa: pPD100, pPD303, pPD304, pPD108, pPD335, pPD336, pPD109, pPD384, pPD385, pPD112, pPD386, pPD387, pPD113, pPD388, pPD389
Figure 4f, Supplementary Figure 6e
Plasmid doses:
EBFP2 transfection control	200 ng
ZF reporter plasmid (EYFP)	200 ng
ZFa Plasmid	0–200 ng
pcDNA	0–200 ng
Plasmid numbers:
Reporter: pPD290
ZFa: pPD100, pPD113, pPD388, pPD389
Supplementary Figures 6a-b
Plasmid doses:
EBFP2 transfection control	200 ng
ZF reporter plasmid (EYFP)	200 ng
ZFa plasmid or pcDNA	100 ng
Plasmid numbers:
Reporter: pPD290
ZFa: pPD100, pPD107, pPD108, pPD109, pPD110, pPD111, pPD112, pPD113
Supplementary Figure 6c
Plasmid doses:
BFP transfection control	200 ng
ZF reporter plasmid (EFYP)	200 ng
ZFa plasmid or pcDNA	100 ng
Plasmid numbers:
Reporters: pPD286, pPD288, pPD290, pPD292, pPD296
ZFa: pPD100, pPD111, pPD108, pPD112
Supplementary Figure 6d
Plasmid doses:
EBFP2 transfection control	200 ng
ZF reporter plasmid (EYFP)	200 ng
ZFa plasmid or pcDNA	100 ng
Plasmid numbers:
Reporters: pPD118, pPD285, pPD090, pPD092, pPD178
ZFa: pPD189, pPD057, pPD391, pPD100, pPD303, pPD304, pPD251, pPD243, pPD392, pPD188, pPD305, pPD393, pPD250, pPD390, pPD394

## Sheet: Fig. 5
Figure 5b, Supplementary Figure 7b
Plasmid doses:
EBFP2 transfection control	200 ng
ZF reporter plasmid (EYFP)	200 ng
ZFa plasmid or pcDNA	40 ng
ZFi plasmid or pcDNA	Equimolar to ZFa plasmid
Plasmid numbers:
Reporter: pPD270
ZFa: pPD100
ZFi: pPD158, pPD159, pPD151, pPD098
Figure 5d
Plasmid doses:
EBFP2 transfection control	200 ng
ZF reporter plasmid (EYFP)	200 ng
ZFa plasmid or pcDNA	40 ng
ZFi plasmid or pcDNA	0–400 ng
Plasmid numbers:
Reporter: pPD069, pPD290
ZFa: pPD100
ZFi: pPD098, pPD159
Figure 5e
Plasmid doses (top panel):
EBFP2 transfection control	200 ng
ZF reporter plasmid (EYFP)	200 ng
ZFa plasmid or pcDNA	40 ng
ZFi plasmid or pcDNA	Equimolar to ZFa plasmid
Plasmid numbers (top panel):
Reporter: pPD290
ZFa: pPD108
ZFi: pPD098, pPD167, pPD168, pPD169, pPD170, pPD171, pPD172, pPD173
Plasmid doses (bottom panel):
EBFP2 transfection control	200 ng
ZF reporter plasmid (EYFP)	200 ng
ZFa plasmid or pcDNA	40 ng
ZFi plasmid or pcDNA	10 molar equivalents of ZFa plasmid
Plasmid numbers (bottom panel):
Reporter: pPD290
ZFa: pPD108
ZFi: pPD098, pPD167, pPD168, pPD169, pPD170, pPD171, pPD172, pPD173
Experimental note: the top and bottom panels of Figure 5E represent two experiments run independently.
Supplementary Figure 8a
Plasmid doses:
EBFP2 transfection control	200 ng
ZF reporter plasmid (EYFP)	200 ng
ZFa plasmid or pcDNA	40 ng
ZFi plasmid	0–10 molar equivalents of ZFa plasmid
pcDNA	0–500 ng
Plasmid numbers:
Reporter: pPD270
ZFa: pPD100
ZFi: pPD151, pPD098
Supplementary Figure 8b
Plasmid doses:
EBFP2 transfection control	200 ng
ZF reporter plasmid (EYFP)	200 ng
ZFa plasmid or pcDNA	40 ng
ZFi plasmid	0–10 molar equivalents of ZFa plasmid
pcDNA	0–500 ng
Plasmid numbers:
Reporter: pPD270
ZFa: pPD100
ZFi: pPD158, pPD159
Supplementary Figure 8c
Plasmid doses:
EBFP2 transfection control	200 ng
ZF reporter plasmid (EYFP)	200 ng
ZFa plasmid or pcDNA	40 ng
ZFi plasmid	0–10 molar equivalents of ZFa plasmid
pcDNA	0–500 ng
Plasmid numbers:
Reporter: pPD270, pD1029
ZFa: pPD100
ZFi: pPD158, pPD159, pPD151, pPD098

## Sheet: Fig. 6
Figure 6a
Plasmid:	Plasmid doses:	Plasmid copy number:
EBFP2 transfection control	41.37 ng	5.4877e+09
Reporter plasmid (mKate2)	29.52–40.56 ng	5.4877e+09
ZFa plasmid	38 ng	5.4877e+09
pcDNA	389.1–429.1 ng
Plasmid numbers:
EBFP2 transfection control: pJM452
Reporter: pHIE042, pHIE043, pHIE044, pHIE045, pHIE046, pHIE047, pHIE048, pHIE049, pHIE041
ZFa: pJM466
Figure 6b
Plasmid:	Plasmid doses:	Plasmid copy number:
All-in-one plasmid (mKate2 reporter, +/- ZFa, EBFP2)	59.91-81.21 ng	5.4877e+09
pcDNA	418.8-440.1 ng
Plasmid numbers:
All-in-one plasmids (+ZFa): pHIE051, pHIE052, pHIE053, pHIE054, pHIE055, pHIE056, pHIE057
All-in-one plasmids (Reporter only): pHIE059, pHIE060, pHIE061, pHIE062, pHIE0563, pHIE064, pHIE065, pHIE067
Figure 6c/Supplementary Figure 10
Doses used for integration to generate involved cell lines
Plasmid:	Plasmid doses:
All-in-one plasmid (mKate2 reporter, +/- ZFa, EBFP2)	300 ng
BxB1 recombinase	300 ng
Plasmid numbers:
All-in-one plasmids (+ZFa): pHIE050, pHIE051, pHIE052, pHIE053, pHIE054, pHIE055, pHIE056, pHIE057
All-in-one plasmids (Reporter only): pHIE058, pHIE059, pHIE060, pHIE061, pHIE062, pHIE0563, pHIE064, pHIE065, pHIE067
BxB1 recombinase: pPD610

## Sheet: Fig. 7
Figure 7b, Supplementary Figure 11a
Plasmid doses:
EBFP2 transfection control	200 ng
ZF reporter plasmid (EYFP)	200 ng
FKBP-ZF plasmid	50 ng
AD-FRB plasmid	50 ng
ZFa plasmid	50 ng
pcDNA	0–100 ng
Plasmid numbers:
Reporters: pPD069, pPD290
FKBP-ZF: pPD341
AD-FRB: pPD353, pPD354, pPD355
ZFa: pPD100
Figure 7c, Supplementary Figure 12a
Plasmid doses:
EBFP2 transfection control	200 ng
ZF reporter plasmid (EYFP)	200 ng
FKBP-ZF plasmid	0–200 ng
VP16-FRB plasmid	0–200 ng
ZFa plasmid	50 ng
pcDNA	0–100 ng
Plasmid numbers:
Reporters: pPD290
FKBP-ZF: pPD341
AD-FRB: pPD353
ZFa: pPD100
Figure 7d, Supplementary Figure 12e
Plasmid doses:
EBFP2 transfection control	200 ng
ZF reporter plasmid (EYFP)	200 ng
FKBP-ZF plasmid	50 ng
VP16-FRB plasmid	50 ng
ZFa plasmid	50 ng
pcDNA	0-100 ng
Plasmid numbers:
Reporters: pPD290
FKBP-ZF: pPD882, pPD681, pPD341
AD-FRB: pPD880, pPD881, pPD683, pPD684, pPD354, pPD355
ZFa: pPD100
Experimental note: During this experiment, the flow cytometer clogged during the collection of one sample (NLS on FKBP-ZF, NES on VP64, DMSO), and there was not enough sample remaining to complete data collection. Therefore, this data point represents biologic duplicate rather than biologic triplicate.
Supplementary Figure 12b
Plasmid doses:
EBFP2 transfection control	200 ng
ZF reporter plasmid (EYFP)	200 ng
FKBP-ZF plasmid	0–50 ng
VP64-FRB plasmid	0–100 ng
ZFa plasmid	50 ng
pcDNA	0–120 ng
Plasmid numbers:
Reporters: pPD290
FKBP-ZF: pPD341
VP64-FRB: pPD354
ZFa: pPD100
Supplementary Figure 12c
Plasmid doses:
EBFP2 transfection control	200 ng
ZF reporter plasmid (EYFP)	200 ng
FKBP-ZF plasmid	0–50 ng
VPR-FRB plasmid	0–100 ng
ZFa plasmid	50 ng
pcDNA	0–120 ng
Plasmid numbers:
Reporters: pPD290
FKBP-ZF: pPD341
VPR-FRB: pPD355
ZFa: pPD100
Supplementary Figure 12d
Plasmid doses:
EBFP2 transfection control	200 ng
ZF reporter plasmid (EYFP)	200 ng
ZF or ZF-fusion plasmid	50 ng
VPR-FRB plasmid	50 ng
ZFa plasmid	50 ng
pcDNA	0–100 ng
Plasmid numbers:
Reporters: pPD290
ZF and ZF fusion proteins: pPD341, pPD098, pPD159
VPR-FRB: pPD355
ZFa: pPD100
Supplementary Figure 12f
Plasmid doses:
EBFP2 transfection control	400 ng
3x-Flag-NanoLuciferase transfection control	40 ng
RaZFa component	200 ng
pcDNA	680 ng
Plasmid numbers:
3xFlag-NanoLuciferase: pPD798
FKBP-ZF: pPD341, pPD681, pPD882
AD-FRB: pPD353, pPD682, pPD354, pPD683, pPD880, pPD355, pPD684, pPD881
ZFa: pPD100
Supplementary Figure 12g
Plasmid doses:
EBFP2 transfection control	200 ng
ZF reporter plasmid (EYFP)	200 ng
FKBP-ZF plasmid	20 ng
VP64-FRB plasmid	0–800 ng
ZFa plasmid	50 ng
pcDNA	0–770 ng
Plasmid numbers:
Reporters: pPD290
FKBP-ZF: pPD341
VP64-FRB: pPD354, pPD880
ZFa: pPD100
Supplementary Figure 13a
Plasmid doses:
EBFP2 transfection control	200 ng
ZF reporter plasmid (EYFP)	200 ng
FKBP-ZF plasmid	50 ng
AD-FRB plasmid	50 ng or 250 ng
ZFa plasmid	50 ng
pcDNA	0–100 ng
Plasmid numbers:
Reporters: pPD290
FKBP-ZF: pPD341
AD-FRB: pPD682, pPD880, pPD881, pPD353, pPD354, pPD355
ZFa: pPD100, pPD303
Supplementary Figure 13b
Plasmid doses:
EBFP2 transfection control	200 ng
ZF reporter plasmid (EYFP)	200 ng
FKBP-ZF plasmid	50 ng
AD-FRB plasmid	50 ng
Plasmid numbers:
Reporters: pPD290
FKBP-ZF: pPD882
AD-FRB: pPD880

## Sheet: Fig. 8
Figure 8b, Supplementary Figure 14a
Plasmid doses:
EBFP2 transfection control	200 ng
ZF reporter plasmid (EYFP)	200 ng
ZFa plasmid 1 or pcDNA	50 ng
ZFa plasmid 2 or pcDNA	50 ng
Plasmid numbers:
Reporters: pPD126, pPD127, pPD128, pPD129
ZFa: pPD189, pPD250
Figure 8c, Supplementary Figure 14b
Plasmid doses:
EBFP2 transfection control	200 ng
ZF reporter plasmid (EYFP)	200 ng
ZFa plasmid 1	0–200 ng
ZFa plasmid 2	0–200 ng
pcDNA	0–400 ng
Plasmid numbers:
Reporters: pPD128
ZFa: pPD189, pPD250
Experimental note: During this experiment, the flow cytometer clogged during the collection of two samples (50 ng of ZF2 + 50 ng of ZF3; 100 ng of ZF2 + 100 ng of ZF3), and there was not enough sample remaining to complete data collection. Therefore, these two data points represent biologic duplicate rather than biologic triplicate.
Figure 8e, Supplementary Figure 14d
Plasmid doses:
EBFP2 transfection control	200 ng
ZF reporter plasmid (EYFP)	200 ng
ZFa plasmid 1 or pcDNA	50 ng
ZFa plasmid 2 or pcDNA	50 ng
ZFa plasmid 3 or pcDNA	50 ng
Plasmid numbers:
Reporters: pPD186, pPD187
ZFa: pPD189, pPD100, pPD250
Figure 8f
Plasmid doses:
EBFP2 transfection control	200 ng
ZF reporter plasmid (EYFP)	200 ng
ZFa plasmid 1 or pcDNA	50 ng
ZFa plasmid 2 or pcDNA	50 ng
ZFi plasmid 1 or pcDNA	100 ng
ZFi plasmid 2 or pcDNA	100 ng
Plasmid numbers:
Reporter: pPD128
ZFa: pPD189, pPD250
ZFi: pPD158, pPD261
Supplementary Figure 14e
Plasmid doses:
EBFP2 transfection control	200 ng
ZF reporter plasmid (EYFP)	200 ng
ZFa plasmid 1	50 ng
ZFa plasmid 2	50 ng
ZFi plasmid 1	0–500 ng
ZFi plasmid 2	0–500 ng
pcDNA	0–1000 ng
Plasmid numbers:
Reporter: pPD128
ZFa: pPD189, pPD250
ZFi: pPD158, pPD261
Supplementary Figure 14f
Plasmid doses:
EBFP2 transfection control	200 ng
ZF reporter plasmid (EYFP)	200 ng
ZFa plasmid 1	50 ng
ZFa plasmid 2	50 ng
ZFi plasmid 1	0–500 ng
pcDNA	0–1000 ng
Plasmid numbers:
Reporter: pPD128
ZFa: pPD189, pPD250
ZFi: pPD159
