# Supplementary material for: The COMET toolkit for composing customizable genetic programs in mammalian cells
Source: Nat Commun. 2020 Feb 7;11:779. doi: 10.1038/s41467-019-14147-5 (PMC7005830; doi:10.1038/s41467-019-14147-5)
Supplement: Supplementary file 6 — Supplementary Software [file 41467_2019_14147_MOESM6_ESM.zip]

Archive with 9 entries (8 files):
- Supplementary Software/
- Supplementary Software/generate_TXF_distribution.m
- Supplementary Software/LICENSE.rtf
- Supplementary Software/model_ZFa.m
- Supplementary Software/model_ZFa_ZFi_competitive.m
- Supplementary Software/model_ZFa_ZFi_dual.m
- Supplementary Software/model_ZFa_ZFiDsRed_dual.m
- Supplementary Software/README.rtf
- Supplementary Software/Z_TXF.mat
