# Supplementary material for: The COMET toolkit for composing customizable genetic programs in mammalian cells
Source: Nat Commun. 2020 Feb 7;11:779. doi: 10.1038/s41467-019-14147-5 (PMC7005830; doi:10.1038/s41467-019-14147-5)
Supplement: Supplementary file 8 — Source Data [file 41467_2019_14147_MOESM8_ESM.zip]

Archive with 237 entries (229 files):
- Source Data/
- Source Data/Figure 1.xlsx
- Source Data/Figure 2.xlsx
- Source Data/Figure 3.xlsx
- Source Data/Figure 4.xlsx
- Source Data/Figure 5.xlsx
- Source Data/Figure 6.xlsx
- Source Data/Figure 7.xlsx
- Source Data/Figure 8.xlsx
- Source Data/Plasmid Maps 1 - Vectors/
- Source Data/Plasmid Maps 2 - Reporters/
- Source Data/Plasmid Maps 3 - ZFa/
- Source Data/Plasmid Maps 4 - ZFi/
- Source Data/Plasmid maps 5 - mMoClo/
- Source Data/Plasmid Maps 7 -Integration/
- Source Data/Plasmid Maps 8 - RaZF/
- Source Data/Plasmid Maps 1 - Vectors/pPD005 pcDNA without BpiI and BsaI sites.gb
- Source Data/Plasmid Maps 1 - Vectors/pPD027 Reporter Template v1 (Near Spaced).gb
- Source Data/Plasmid Maps 1 - Vectors/pPD032 Reporter Template v1 (Mid Spaced).gb
- Source Data/Plasmid Maps 1 - Vectors/pPD033 Reporter Template v1 (Far Spaced).gb
- Source Data/Plasmid Maps 1 - Vectors/pPD152 Reporter Template v2.gb
- Source Data/Plasmid Maps 1 - Vectors/pPD540 Reporter Template v3.gb
- Source Data/Plasmid Maps 2 - Reporters/pPD059 ZF43x1-Spaced_EYFP.gb
- Source Data/Plasmid Maps 2 - Reporters/pPD062 ZF43x2-Spaced_EYFP.gb
- Source Data/Plasmid Maps 2 - Reporters/pPD063 ZF43x3-Spaced_EYFP.gb
- Source Data/Plasmid Maps 2 - Reporters/pPD064 ZF43x4-Spaced_EYFP.gb
- Source Data/Plasmid Maps 2 - Reporters/pPD068 ZF43x5-Spaced_EYFP.gb
- Source Data/Plasmid Maps 2 - Reporters/pPD069 ZF43x6-Spaced_EYFP.gb
- Source Data/Plasmid Maps 2 - Reporters/pPD088 ZF43x7-Spaced_EYFP.gb
- Source Data/Plasmid Maps 2 - Reporters/pPD089 ZF43x8-Spaced_EYFP.gb
- Source Data/Plasmid Maps 2 - Reporters/pPD090 ZF92x1_EYFP.gb
- Source Data/Plasmid Maps 2 - Reporters/pPD091 ZF43x10-Spaced_EYFP.gb
- Source Data/Plasmid Maps 2 - Reporters/pPD092 ZF97x1_EYFP.gb
- Source Data/Plasmid Maps 2 - Reporters/pPD095 ZF43x12-Spaced_EYFP.gb
- Source Data/Plasmid Maps 2 - Reporters/pPD1028 43x6 SV40 EYFP.gb
- Source Data/Plasmid Maps 2 - Reporters/pPD1029 43x6 CMVMin EYFP.gb
- Source Data/Plasmid Maps 2 - Reporters/pPD118 ZF37x1_EYFP.gb
- Source Data/Plasmid Maps 2 - Reporters/pPD123 ZF37x6-Compact_EYFP.gb
- Source Data/Plasmid Maps 2 - Reporters/pPD126 AND Gate, 1 repeat.gb
- Source Data/Plasmid Maps 2 - Reporters/pPD127 AND Gate, 2 repeats.gb
- Source Data/Plasmid Maps 2 - Reporters/pPD128 AND Gate, 3 repeats.gb
- Source Data/Plasmid Maps 2 - Reporters/pPD129 AND Gate, 4 repeats.gb
- Source Data/Plasmid Maps 2 - Reporters/pPD134 ZF43x2-Spaced-Mid_EYFP.gb
- Source Data/Plasmid Maps 2 - Reporters/pPD135 ZF43x4-Spaced-Mid_EYFP.gb
- Source Data/Plasmid Maps 2 - Reporters/pPD136 ZF43x6-Spaced-Mid_EYFP.gb
- Source Data/Plasmid Maps 2 - Reporters/pPD137 ZF43x8-Spaced-Mid_EYFP.gb
- Source Data/Plasmid Maps 2 - Reporters/pPD138 ZF43x10-Spaced-Mid_EYFP.gb
- Source Data/Plasmid Maps 2 - Reporters/pPD140 ZF43x12-Spaced-Mid_EYFP.gb
- Source Data/Plasmid Maps 2 - Reporters/pPD144 ZF43x2-Spaced-Far_EYFP.gb
- Source Data/Plasmid Maps 2 - Reporters/pPD145 ZF43x4-Spaced-Far_EYFP.gb
- Source Data/Plasmid Maps 2 - Reporters/pPD146 ZF43x6-Spaced-Far_EYFP.gb
- Source Data/Plasmid Maps 2 - Reporters/pPD147 ZF43x8-Spaced-Far_EYFP.gb
- Source Data/Plasmid Maps 2 - Reporters/pPD148 ZF43x10-Spaced-Far_EYFP.gb
- Source Data/Plasmid Maps 2 - Reporters/pPD150 ZF43x12-Spaced-Far_EYFP.gb
- Source Data/Plasmid Maps 2 - Reporters/pPD178 ZF158x1_EYFP.gb
- Source Data/Plasmid Maps 2 - Reporters/pPD183 ZF158x6-Compact_EYFP.gb
- Source Data/Plasmid Maps 2 - Reporters/pPD186 Tri-AND Gate, 1 repeat.gb
- Source Data/Plasmid Maps 2 - Reporters/pPD187 Tri-AND Gate, 2 repeats.gb
- Source Data/Plasmid Maps 2 - Reporters/pPD270 ZF43x6-Compact(overlapping ZF37)_EYFP.gb
- Source Data/Plasmid Maps 2 - Reporters/pPD285 ZF43x1_EYFP.gb
- Source Data/Plasmid Maps 2 - Reporters/pPD286 ZF43x2-Compact_EYFP.gb
- Source Data/Plasmid Maps 2 - Reporters/pPD287 ZF43x3-Compact_EYFP.gb
- Source Data/Plasmid Maps 2 - Reporters/pPD288 ZF43x4-Compact_EYFP.gb
- Source Data/Plasmid Maps 2 - Reporters/pPD289 ZF43x5-Compact_EYFP.gb
- Source Data/Plasmid Maps 2 - Reporters/pPD290 ZF43x6-Compact_EYFP.gb
- Source Data/Plasmid Maps 2 - Reporters/pPD291 ZF43x7-Compact_EYFP.gb
- Source Data/Plasmid Maps 2 - Reporters/pPD292 ZF43x8-Compact_EYFP.gb
- Source Data/Plasmid Maps 2 - Reporters/pPD296 ZF43x12-Compact_EYFP.gb
- Source Data/Plasmid Maps 2 - Reporters/pPD541 ZF13x6-Compact_EYFP.gb
- Source Data/Plasmid Maps 2 - Reporters/pPD542 ZF14x6-Compact_EYFP.gb
- Source Data/Plasmid Maps 2 - Reporters/pPD543 ZF21x6-Compact_EYFP.gb
- Source Data/Plasmid Maps 2 - Reporters/pPD544 ZF36x6-Compact_EYFP.gb
- Source Data/Plasmid Maps 2 - Reporters/pPD545 ZF37x6-Compact_EYFP.gb
- Source Data/Plasmid Maps 2 - Reporters/pPD546 ZF42x6-Compact_EYFP.gb
- Source Data/Plasmid Maps 2 - Reporters/pPD547 ZF43x6-Compact_EYFP.gb
- Source Data/Plasmid Maps 2 - Reporters/pPD548 ZF54x6-Compact_EYFP.gb
- Source Data/Plasmid Maps 2 - Reporters/pPD549 ZF55x6-Compact_EYFP.gb
- Source Data/Plasmid Maps 2 - Reporters/pPD550 ZF62x6-Compact_EYFP.gb
- Source Data/Plasmid Maps 2 - Reporters/pPD551 ZF92x6-Compact_EYFP.gb
- Source Data/Plasmid Maps 2 - Reporters/pPD552 ZF93x6-Compact_EYFP.gb
- Source Data/Plasmid Maps 2 - Reporters/pPD553 ZF97x6-Compact_EYFP.gb
- Source Data/Plasmid Maps 2 - Reporters/pPD554 ZF129x6-Compact_EYFP.gb
- Source Data/Plasmid Maps 2 - Reporters/pPD555 ZF150x6-Compact_EYFP.gb
- Source Data/Plasmid Maps 2 - Reporters/pPD556 ZF151x6-Compact_EYFP.gb
- Source Data/Plasmid Maps 2 - Reporters/pPD557 ZF158x6-Compact_EYFP.gb
- Source Data/Plasmid Maps 2 - Reporters/pPD558 ZF172x6-Compact_EYFP.gb
- Source Data/Plasmid Maps 2 - Reporters/pPD559 ZF173x6-Compact_EYFP.gb
- Source Data/Plasmid Maps 2 - Reporters/pPD920 ZF158x1-Compact_EYFP.gb
- Source Data/Plasmid Maps 2 - Reporters/pPD921 ZF158x2-Compact_EYFP.gb
- Source Data/Plasmid Maps 2 - Reporters/pPD922 ZF158x3-Compact_EYFP.gb
- Source Data/Plasmid Maps 2 - Reporters/pPD923 ZF158x4-Compact_EYFP.gb
- Source Data/Plasmid Maps 2 - Reporters/pPD924 ZF158x5-Compact_EYFP.gb
- Source Data/Plasmid Maps 2 - Reporters/pPD925 ZF158x6-Compact_EYFP.gb
- Source Data/Plasmid Maps 2 - Reporters/pPD926 ZF158x7-Compact_EYFP.gb
- Source Data/Plasmid Maps 2 - Reporters/pPD927 ZF158x8-Compact_EYFP.gb
- Source Data/Plasmid Maps 2 - Reporters/pPD928 ZF158x12-Compact_EYFP.gb
- Source Data/Plasmid Maps 2 - Reporters/pPD929 ZF37x1-Compact_EYFP.gb
- Source Data/Plasmid Maps 2 - Reporters/pPD930 ZF37x2-Compact_EYFP.gb
- Source Data/Plasmid Maps 2 - Reporters/pPD931 ZF37x3-Compact_EYFP.gb
- Source Data/Plasmid Maps 2 - Reporters/pPD932 ZF37x4-Compact_EYFP.gb
- Source Data/Plasmid Maps 2 - Reporters/pPD933 ZF37x5-Compact_EYFP.gb
- Source Data/Plasmid Maps 2 - Reporters/pPD934 ZF37x6-Compact_EYFP.gb
- Source Data/Plasmid Maps 2 - Reporters/pPD935 ZF37x7-Compact_EYFP.gb
- Source Data/Plasmid Maps 2 - Reporters/pPD936 ZF37x8-Compact_EYFP.gb
- Source Data/Plasmid Maps 2 - Reporters/pPD937 ZF37x12-Compact_EYFP.gb
- Source Data/Plasmid Maps 3 - ZFa/pPD057 VP64-ZF37.gb
- Source Data/Plasmid Maps 3 - ZFa/pPD100 VP16-ZF43.gb
- Source Data/Plasmid Maps 3 - ZFa/pPD107 VP16-ZF43(RARR).gb
- Source Data/Plasmid Maps 3 - ZFa/pPD108 VP16-ZF43(RAAR).gb
- Source Data/Plasmid Maps 3 - ZFa/pPD109 VP16-ZF43(RAAA).gb
- Source Data/Plasmid Maps 3 - ZFa/pPD110 VP16-ZF43(ARRR).gb
- Source Data/Plasmid Maps 3 - ZFa/pPD111 VP16-ZF43(AARR).gb
- Source Data/Plasmid Maps 3 - ZFa/pPD112 VP16-ZF43(AAAR).gb
- Source Data/Plasmid Maps 3 - ZFa/pPD113 VP16-ZF43(AAAA).gb
- Source Data/Plasmid Maps 3 - ZFa/pPD188 VP16-ZF97.gb
- Source Data/Plasmid Maps 3 - ZFa/pPD189 VP16-ZF37.gb
- Source Data/Plasmid Maps 3 - ZFa/pPD243 VP64-ZF92.gb
- Source Data/Plasmid Maps 3 - ZFa/pPD250 VP16-ZF158.gb
- Source Data/Plasmid Maps 3 - ZFa/pPD251 VP16-ZF92.gb
- Source Data/Plasmid Maps 3 - ZFa/pPD303 VP64-ZF43.gb
- Source Data/Plasmid Maps 3 - ZFa/pPD304 VPR-ZF43.gb
- Source Data/Plasmid Maps 3 - ZFa/pPD305 VP64-ZF97.gb
- Source Data/Plasmid Maps 3 - ZFa/pPD335 VP64-ZF43(RAAR).gb
- Source Data/Plasmid Maps 3 - ZFa/pPD336 VPR-ZF43(RAAR).gb
- Source Data/Plasmid Maps 3 - ZFa/pPD384 VP64-ZF43(RAAA).gb
- Source Data/Plasmid Maps 3 - ZFa/pPD385 VPR-ZF43(RAAA).gb
- Source Data/Plasmid Maps 3 - ZFa/pPD386 VP64-ZF43(AAAR).gb
- Source Data/Plasmid Maps 3 - ZFa/pPD387 VPR-ZF43(AAAR).gb
- Source Data/Plasmid Maps 3 - ZFa/pPD388 VP64-ZF43(AAAA).gb
- Source Data/Plasmid Maps 3 - ZFa/pPD389 VPR-ZF43(AAAA).gb
- Source Data/Plasmid Maps 3 - ZFa/pPD390 VP64-ZF158.gb
- Source Data/Plasmid Maps 3 - ZFa/pPD391 VPR-ZF37.gb
- Source Data/Plasmid Maps 3 - ZFa/pPD392 VPR-ZF92.gb
- Source Data/Plasmid Maps 3 - ZFa/pPD393 VPR-ZF97.gb
- Source Data/Plasmid Maps 3 - ZFa/pPD394 VPR-ZF158.gb
- Source Data/Plasmid Maps 3 - ZFa/pPD526 VP16-ZF13.gb
- Source Data/Plasmid Maps 3 - ZFa/pPD527 VP16-ZF14.gb
- Source Data/Plasmid Maps 3 - ZFa/pPD528 VP16-ZF21.gb
- Source Data/Plasmid Maps 3 - ZFa/pPD529 VP16-ZF36.gb
- Source Data/Plasmid Maps 3 - ZFa/pPD530 VP16-ZF42.gb
- Source Data/Plasmid Maps 3 - ZFa/pPD531 VP16-ZF54.gb
- Source Data/Plasmid Maps 3 - ZFa/pPD532 VP16-ZF55.gb
- Source Data/Plasmid Maps 3 - ZFa/pPD533 VP16-ZF62.gb
- Source Data/Plasmid Maps 3 - ZFa/pPD534 VP16-ZF93.gb
- Source Data/Plasmid Maps 3 - ZFa/pPD535 VP16-ZF129.gb
- Source Data/Plasmid Maps 3 - ZFa/pPD536 VP16-ZF150.gb
- Source Data/Plasmid Maps 3 - ZFa/pPD537 VP16-ZF151.gb
- Source Data/Plasmid Maps 3 - ZFa/pPD538 VP16-ZF172.gb
- Source Data/Plasmid Maps 3 - ZFa/pPD539 VP16-ZF173.gb
- Source Data/Plasmid Maps 4 - ZFi/pPD098 ZF43(RRRR)i.gb
- Source Data/Plasmid Maps 4 - ZFi/pPD151 ZF37i.gb
- Source Data/Plasmid Maps 4 - ZFi/pPD158 dsRedExpress2-ZFi37.gb
- Source Data/Plasmid Maps 4 - ZFi/pPD159 dsRedExpress2-ZFi43.gb
- Source Data/Plasmid Maps 4 - ZFi/pPD167 ZF43(RARR)i.gb
- Source Data/Plasmid Maps 4 - ZFi/pPD168 ZF43(RAAR)i.gb
- Source Data/Plasmid Maps 4 - ZFi/pPD169 ZF43(RAAA)i.gb
- Source Data/Plasmid Maps 4 - ZFi/pPD170 ZF43(ARRR)i.gb
- Source Data/Plasmid Maps 4 - ZFi/pPD171 ZF43(AARR)i.gb
- Source Data/Plasmid Maps 4 - ZFi/pPD172 ZF43(AAAR)i.gb
- Source Data/Plasmid Maps 4 - ZFi/pPD173 ZF43(AAAA)i.gb
- Source Data/Plasmid Maps 4 - ZFi/pPD261 dsRedExpress2-ZF158.gb
- Source Data/Plasmid maps 5 - mMoClo/pJM450_EF1a_EBFP2-P2A-Blast_TUPV1.gb
- Source Data/Plasmid maps 5 - mMoClo/pJM451_EF1a_EBFP2-P2A-Blast_TUPV2.gb
- Source Data/Plasmid maps 5 - mMoClo/pJM452_EF1a_EBFP2-P2A-Blast_TUPV3.gb
- Source Data/Plasmid maps 5 - mMoClo/pJM453_EF1a_EFBP2-P2A-Blast_TUPV4.gb
- Source Data/Plasmid maps 5 - mMoClo/pJM454_EF1a_EBFP2-P2A-Blast_TUPV5.gb
- Source Data/Plasmid maps 5 - mMoClo/pJM455_EF1a_EBFP2-P2A-Blast_TUPV6.gb
- Source Data/Plasmid maps 5 - mMoClo/pJM456_EF1a_EBFP2-P2A-Blast_TUPV7.gb
- Source Data/Plasmid maps 5 - mMoClo/pJM457_EF1a_EBFP2-P2A-Blast_TUPV8.gb
- Source Data/Plasmid maps 5 - mMoClo/pJM458_EF1a_EFBP2-P2A-Blast_TUPV9.gb
- Source Data/Plasmid maps 5 - mMoClo/pPD471 TUPV-1 CMV.gb
- Source Data/Plasmid maps 5 - mMoClo/pPD472 TUPV-2 CMV.gb
- Source Data/Plasmid maps 5 - mMoClo/pPD473 TUPV-3 CMV.gb
- Source Data/Plasmid maps 5 - mMoClo/pPD474 TUPV-4 CMV.gb
- Source Data/Plasmid maps 5 - mMoClo/pPD475 TUPV-5 CMV.gb
- Source Data/Plasmid maps 5 - mMoClo/pPD476 TUPV-6 CMV.gb
- Source Data/Plasmid maps 5 - mMoClo/pPD477 TUPV-7 CMV.gb
- Source Data/Plasmid maps 5 - mMoClo/pPD478 TUPV-8 CMV.gb
- Source Data/Plasmid maps 5 - mMoClo/pPD479 TUPV-9 CMV.gb
- Source Data/Plasmid maps 5 - mMoClo/pPD561 TUPV1 CAG.gb
- Source Data/Plasmid maps 5 - mMoClo/pPD562 TUPV2 CAG.gb
- Source Data/Plasmid maps 5 - mMoClo/pPD563 TUPV3 CAG.gb
- Source Data/Plasmid maps 5 - mMoClo/pPD564 TUPV4 CAG.gb
- Source Data/Plasmid maps 5 - mMoClo/pPD565 TUPV5 CAG.gb
- Source Data/Plasmid maps 5 - mMoClo/pPD566 TUPV6 CAG.gb
- Source Data/Plasmid maps 5 - mMoClo/pPD567 TUPV7 CAG.gb
- Source Data/Plasmid maps 5 - mMoClo/pPD568 TUPV8 CAG.gb
- Source Data/Plasmid maps 5 - mMoClo/pPD569 TUPV9 CAG.gb
- Source Data/Plasmid maps 5 - mMoClo/pPD610 BxB1 Integrase Codon Optimized.gb
- Source Data/Plasmid maps 5 - mMoClo/pPD611 pLink1.gb
- Source Data/Plasmid maps 5 - mMoClo/pPD612 pLink2.gb
- Source Data/Plasmid maps 5 - mMoClo/pPD613 pLink3.gb
- Source Data/Plasmid maps 5 - mMoClo/pPD614 pLink4.gb
- Source Data/Plasmid maps 5 - mMoClo/pPD615 pLink5.gb
- Source Data/Plasmid maps 5 - mMoClo/pPD616 pLink6.gb
- Source Data/Plasmid maps 5 - mMoClo/pPD617 pLink7.gb
- Source Data/Plasmid maps 5 - mMoClo/pPD618 pLink8.gb
- Source Data/Plasmid maps 5 - mMoClo/pPD619 pLink9.gb
- Source Data/Plasmid maps 5 - mMoClo/pPD630 Integration Vector.gb
- Source Data/Plasmid Maps 7 -Integration/pHIE041 CAG mKate2 in TUPV1.gb
- Source Data/Plasmid Maps 7 -Integration/pHIE042 ZF43x0 mKate2 in TUPV1.gb
- Source Data/Plasmid Maps 7 -Integration/pHIE043 ZF43x1 mKate2 in TUPV1.gb
- Source Data/Plasmid Maps 7 -Integration/pHIE044 ZF43x3c mKate2 in TUPV1.gb
- Source Data/Plasmid Maps 7 -Integration/pHIE045 ZF43x6c mKate2 in TUPV1.gb
- Source Data/Plasmid Maps 7 -Integration/pHIE046 ZF43x12c mKate2 in TUPV1.gb
- Source Data/Plasmid Maps 7 -Integration/pHIE047 ZF43x3s mKate2 in TUPV1.gb
- Source Data/Plasmid Maps 7 -Integration/pHIE048 ZF43x6s mKate2 in TUPV1.gb
- Source Data/Plasmid Maps 7 -Integration/pHIE049 ZF43x12s mKate2 in TUPV1.gb
- Source Data/Plasmid Maps 7 -Integration/pHIE050 LPIV x0_mKate2 EF1a_ZF43 EF1a_EBFP2-P2A-Blast.gb
- Source Data/Plasmid Maps 7 -Integration/pHIE051 LPIV x1_mKate2 EF1a_ZF43 EF1a_EBFP2-P2A-Blast.gb
- Source Data/Plasmid Maps 7 -Integration/pHIE052 LPIV x3c_mKate2 EF1a_ZF43 EF1a_EBFP2-P2A-Blast.gb
- Source Data/Plasmid Maps 7 -Integration/pHIE053 LPIV x6c_mKate2 EF1a_ZF43 EF1a_EBFP2-P2A-Blast.gb
- Source Data/Plasmid Maps 7 -Integration/pHIE054 LPIV x12c_mKate2 EF1a_ZF43 EF1a_EBFP2-P2A-Blast.gb
- Source Data/Plasmid Maps 7 -Integration/pHIE055 LPIV x3s_mKate2 EF1a_ZF43 EF1a_EBFP2-P2A-Blast.gb
- Source Data/Plasmid Maps 7 -Integration/pHIE056 LPIV x6s_mKate2 EF1a_ZF43 EF1a_EBFP2-P2A-Blast.gb
- Source Data/Plasmid Maps 7 -Integration/pHIE057 LPIV x12s_mKate2 EF1a_ZF43 EF1a_EBFP2-P2A-Blast.gb
- Source Data/Plasmid Maps 7 -Integration/pHIE058 LPIV x0_mKate2 EF1a_EBFP2-P2A-Blast.gb
- Source Data/Plasmid Maps 7 -Integration/pHIE059 LPIV x1_mKate2 EF1a_EBFP2-P2A-Blast.gb
- Source Data/Plasmid Maps 7 -Integration/pHIE060 LPIV x3c_mKate2 EF1a_EBFP2-P2A-Blast.gb
- Source Data/Plasmid Maps 7 -Integration/pHIE061 LPIV x6c_mKate2 EF1a_EBFP2-P2A-Blast.gb
- Source Data/Plasmid Maps 7 -Integration/pHIE062 LPIV x12c_mKate2 EF1a_EBFP2-P2A-Blast.gb
- Source Data/Plasmid Maps 7 -Integration/pHIE063 LPIV x3s_mKate2 EF1a_EBFP2-P2A-Blast.gb
- Source Data/Plasmid Maps 7 -Integration/pHIE064 LPIV x6s_mKate2 EF1a_EBFP2-P2A-Blast.gb
- Source Data/Plasmid Maps 7 -Integration/pHIE065 LPIV x12s_mKate2 EF1a_EBFP2-P2A-Blast.gb
- Source Data/Plasmid Maps 7 -Integration/pHIE067 CAG_mKate2 EF1a_EBFP2-P2A-Blast.gb
- Source Data/Plasmid Maps 7 -Integration/pJM466 EF1a VP16-ZF43 in TUPV1.gb
- Source Data/Plasmid Maps 8 - RaZF/pPD341 FKBP-ZF43 (NLS).gb
- Source Data/Plasmid Maps 8 - RaZF/pPD353 VP16-FRB (NLS).gb
- Source Data/Plasmid Maps 8 - RaZF/pPD354 VP64-FRB (NLS).gb
- Source Data/Plasmid Maps 8 - RaZF/pPD355 VPR-FRB (NLS).gb
- Source Data/Plasmid Maps 8 - RaZF/pPD681 FKBP-ZF43 (no NLS).gb
- Source Data/Plasmid Maps 8 - RaZF/pPD682 VP16-FRB (no NLS).gb
- Source Data/Plasmid Maps 8 - RaZF/pPD683 VP64-FRB (no NLS).gb
- Source Data/Plasmid Maps 8 - RaZF/pPD684 VPR-FRB (no NLS).gb
- Source Data/Plasmid Maps 8 - RaZF/pPD880 VP64-FRB (NES).gb
- Source Data/Plasmid Maps 8 - RaZF/pPD881 VPR-FRB (NES).gb
- Source Data/Plasmid Maps 8 - RaZF/pPD882 FKBP-ZF43 (NES).gb
