# Supplementary material for: The COMET toolkit for composing customizable genetic programs in mammalian cells
Source: Nat Commun. 2020 Feb 7;11:779. doi: 10.1038/s41467-019-14147-5 (PMC7005830; doi:10.1038/s41467-019-14147-5)
Supplement: Supplementary file 8 — Source Data [file 41467_2019_14147_MOESM8_ESM.zip › Source Data/Figure 1.xlsx]

## Sheet: 1b
ZF activator	ZF1a		ZF2a		ZF3a		ZF4a		ZF5a
Condition	RO	ZFa	RO	ZFa	RO	ZFa	RO	ZFa	RO	ZFa
Raw Mean Fluorescence Intensity (MFI)	29.6	298	48.2	336	27.6	219	33	118	24.7	61.9
	29	355	49.5	296	27.6	202	40.7	133	26.3	89.5
	23.9	352	50.7	324	28.2	220	35.7	155	29.1	98.2
Autofluorescence background subtracted data	21.1533	289.553	39.7533	327.553	19.1533	210.553	24.5533	109.553	16.2533	53.4533
	20.5533	346.553	41.0533	287.553	19.1533	193.553	32.2533	124.553	17.8533	81.0533
	15.4533	343.553	42.2533	315.553	19.7533	211.553	27.2533	146.553	20.6533	89.7533
Converted into Molecules of Equivalent Fluorescein (MEFLs)	41638.9	569966	78251.8	644767	37702.1	414460	48331.6	215648	31993.6	105219
	40457.9	682167	80810.7	566030	37702.1	380997	63488.5	245175	35143.1	159548
	30418.9	676262	83172.9	621146	38883.1	416429	53646.4	288480	40654.7	176673
Average	37505.2	642798	80745.1	610647	38095.7	403962	55155.5	249768	35930.5	147147
Control samples for autofluorescence background subtraction	8.55	Mean
	8.9
	7.89	8.44667
Coefficient for conversion of MFI into MEFLs	1968.43
Error in coefficient for conversion of MFI into MEFLs	34.6143

## Sheet: 1c
Distance	Near (33 bp)								Mid (117 bp)								Far (174 bp)
Number of binding sites	2		4		8		12		2		4		8		12		2		4		8		12
Condition	RO	ZFa	RO	ZFa	RO	ZFa	RO	ZFa	RO	ZFa	RO	ZFa	RO	ZFa	RO	ZFa	RO	ZFa	RO	ZFa	RO	ZFa	RO	ZFa
Raw Mean Fluorescence Intensity (MFI)	22.6	148	23.2	345	24.8	1463	22.2	2363	36.4	84.3	32.5	270	26.5	656	22.7	1090	59.4	123	56.9	230	59.5	566	57.2	771
	26.7	160	22.4	389	29.5	1422	31.6	2522	32.4	91.4	28.2	260	26.7	655	21.6	1152	55.5	126	56.4	220	54.1	508	51	620
	26	123	23.1	361	26.9	1405	30.2	1817	30.4	71.6	29.4	161	29.3	682	27	1013	53.2	116	50	232	53.5	465	53.2	668
Autofluorescence background subtracted data	14.3433	139.743	14.9433	336.743	16.5433	1454.74	13.9433	2354.74	28.1433	76.0433	24.2433	261.743	18.2433	647.743	14.4433	1081.74	51.1433	114.743	48.6433	221.743	51.2433	557.743	48.9433	762.743
	18.4433	151.743	14.1433	380.743	21.2433	1413.74	23.3433	2513.74	24.1433	83.1433	19.9433	251.743	18.4433	646.743	13.3433	1143.74	47.2433	117.743	48.1433	211.743	45.8433	499.743	42.7433	611.743
	17.7433	114.743	14.8433	352.743	18.6433	1396.74	21.9433	1808.74	22.1433	63.3433	21.1433	152.743	21.0433	673.743	18.7433	1004.74	44.9433	107.743	41.7433	223.743	45.2433	456.743	44.9433	659.743
Converted into Molecules of Equivalent Fluorescein (MEFLs)	44979	438218	46860.5	1.05599e+06	51877.9	4.5619e+06	43724.6	7.38419e+06	88254.1	238463	76024.2	820796	57208.9	2.03125e+06	45292.6	3.39222e+06	160379	359821	152540	695361	160693	1.74902e+06	153480	2.39187e+06
	57836.1	475849	44351.8	1.19397e+06	66616.6	4.43333e+06	73201.9	7.8828e+06	75710.6	260728	62539.9	789437	57836.1	2.02811e+06	41843.1	3.58664e+06	148149	369229	150972	664002	143759	1.56714e+06	134038	1.91835e+06
	55641	359821	46546.9	1.10616e+06	58463.3	4.38002e+06	68811.7	5.672e+06	69438.8	198637	66303	478985	65989.4	2.11278e+06	58776.9	3.15076e+06	140937	337870	130902	701632	141878	1.43229e+06	140937	2.06888e+06
Average	52818.7	424630	45919.7	1.1187e+06	58985.9	4.45842e+06	61912.7	6.97967e+06	77801.2	232609	68289	696406	60344.8	2.05738e+06	48637.5	3.37654e+06	149822	355640	144805	686998	148777	1.58281e+06	142818	2.12637e+06
Control samples for autofluorescence background subtraction	8.47	Mean
	8.28
	8.02	8.25667
Coefficient for conversion of MFI into MEFLs	3135.88
Error in coefficient for conversion of MFI into MEFLs	116.406

## Sheet: 1d
Number of binding sites	1		2		4		6		8		10		12
Condition	RO	ZFa	RO	ZFa	RO	ZFa	RO	ZFa	RO	ZFa	RO	ZFa	RO	ZFa
Raw Mean Fluorescence Intensity (MFI)	24.1	166	22.6	148	23.2	345	25.1	806	24.8	1463	28.3	2189	22.2	2363
	26.7	192	26.7	160	22.4	389	22.4	774	29.5	1422	28.5	2051	31.6	2522
	27.6	160	26	123	23.1	361	27.5	723	26.9	1405	27	1832	30.2	1817
Autofluorescence background subtracted data	15.8433	157.743	14.3433	139.743	14.9433	336.743	16.8433	797.743	16.5433	1454.74	20.0433	2180.74	13.9433	2354.74
	18.4433	183.743	18.4433	151.743	14.1433	380.743	14.1433	765.743	21.2433	1413.74	20.2433	2042.74	23.3433	2513.74
	19.3433	151.743	17.7433	114.743	14.8433	352.743	19.2433	714.743	18.6433	1396.74	18.7433	1823.74	21.9433	1808.74
Converted into Molecules of Equivalent Fluorescein (MEFLs)	49682.8	494664	44979	438218	46860.5	1.05599e+06	52818.7	2.50163e+06	51877.9	4.5619e+06	62853.5	6.83855e+06	43724.6	7.38419e+06
	57836.1	576197	57836.1	475849	44351.8	1.19397e+06	44351.8	2.40128e+06	66616.6	4.43333e+06	63480.7	6.4058e+06	73201.9	7.8828e+06
	60658.4	475849	55641	359821	46546.9	1.10616e+06	60344.8	2.24135e+06	58463.3	4.38002e+06	58776.9	5.71904e+06	68811.7	5.672e+06
Average	56059.1	515570	52818.7	424630	45919.7	1.1187e+06	52505.1	2.38142e+06	58985.9	4.45842e+06	61703.7	6.32113e+06	61912.7	6.97967e+06
Control samples for autofluorescence background subtraction	8.47	Mean
	8.28
	8.02	8.25667
Coefficient for conversion of MFI into MEFLs	3135.88
Error in coefficient for conversion of MFI into MEFLs	116.406

## Sheet: 1e
Distance	Spaced		Compact
Number of binding sites	12		1		2		3		4		5		6		8		10		12
Condition	RO	ZFa	RO	ZFa	RO	ZFa	RO	ZFa	RO	ZFa	RO	ZFa	RO	ZFa	RO	ZFa	RO	ZFa	RO	ZFa
Raw Mean Fluorescence Intensity (MFI)	7.33	993	14.2	144	20	524	16.7	1432	17.4	2633	14.8	3515	13.7	4630	23.6	5298	17.2	5217	34.6	6256
	7.53	1170	13.9	123	19	536	18.2	1809	17.2	2778	12.3	3837	18.4	4895	12.9	5007	13.1	4357	14.1	5702
	7.71	1201	14.1	143	21.2	706	16.2	1770	17.9	3319	15.9	3644	12.8	5361	15.5	4971	18.4	5293	15.5	6516
Autofluorescence background subtracted data	6.21333	991.883	13.0833	142.883	18.8833	522.883	15.5833	1430.88	16.2833	2631.88	13.6833	3513.88	12.5833	4628.88	22.4833	5296.88	16.0833	5215.88	33.4833	6254.88
	6.41333	1168.88	12.7833	121.883	17.8833	534.883	17.0833	1807.88	16.0833	2776.88	11.1833	3835.88	17.2833	4893.88	11.7833	5005.88	11.9833	4355.88	12.9833	5700.88
	6.59333	1199.88	12.9833	141.883	20.0833	704.883	15.0833	1768.88	16.7833	3317.88	14.7833	3642.88	11.6833	5359.88	14.3833	4969.88	17.2833	5291.88	14.3833	6514.88
Converted into Molecules of Equivalent Fluorescein (MEFLs)	106234	1.69589e+07	223695	2.44298e+06	322862	8.94011e+06	266439	2.44648e+07	278408	4.49992e+07	233954	6.00794e+07	215146	7.91433e+07	384414	9.05646e+07	274988	8.91797e+07	572488	1.06944e+08
	109653	1.99852e+07	218566	2.08393e+06	305764	9.14528e+06	292086	3.09107e+07	274988	4.74783e+07	191209	6.55848e+07	295505	8.36742e+07	201468	8.55891e+07	204888	7.44756e+07	221985	9.74721e+07
	112731	2.05153e+07	221985	2.42588e+06	343379	1.20519e+07	257890	3.02439e+07	286957	5.67282e+07	252761	6.2285e+07	199758	9.16417e+07	245922	8.49736e+07	295505	9.04791e+07	245922	1.1139e+08
Average	109539	1.91531e+07	221415	2.31759e+06	324002	1.00458e+07	272139	2.85398e+07	280117	4.97352e+07	225975	6.26497e+07	236803	8.48197e+07	277268	8.70424e+07	258460	8.47115e+07	346799	1.05269e+08
Control samples for autofluorescence background subtraction	0.87	Mean
	1.41
	1.07	1.11667
Coefficient for conversion of MFI into MEFLs	17097.7
Error in coefficient for conversion of MFI into MEFLs	484.644		-
