# Supplementary material for: The COMET toolkit for composing customizable genetic programs in mammalian cells
Source: Nat Commun. 2020 Feb 7;11:779. doi: 10.1038/s41467-019-14147-5 (PMC7005830; doi:10.1038/s41467-019-14147-5)
Supplement: Supplementary file 8 — Source Data [file 41467_2019_14147_MOESM8_ESM.zip › Source Data/Figure 2.xlsx]

## Sheet: 2a, S2a
Architecture	Spaced
Number of binding sites	1							3							6							12
Dose	0	5	10	20	50	100	200	0	5	10	20	50	100	200	0	5	10	20	50	100	200	0	5	10	20	50	100	200
Raw Mean Fluorescence Intensity (MFI)	15.7	95.7	141	210	227	233	163	15.5	181	242	245	311	280	168	12.1	375	560	566	744	815	683	13.4	864	1343	1535	1857	2020	2041
	22	123	155	156	265	239	194	15.7	166	248	226	291	223	179	14.8	418	702	622	727	936	751	14.4	1104	1338	1592	1934	2286	1888
	21.9	120	118	165	209	271	204	13.4	174	220	254	318	238	209	15.8	327	513	602	645	668	546	14.2	872	1193	1467	2116	2099	1999
Autofluorescence background subtracted data	13.81	93.81	139.11	208.11	225.11	231.11	161.11	13.61	179.11	240.11	243.11	309.11	278.11	166.11	10.21	373.11	558.11	564.11	742.11	813.11	681.11	11.51	862.11	1341.11	1533.11	1855.11	2018.11	2039.11
	20.11	121.11	153.11	154.11	263.11	237.11	192.11	13.81	164.11	246.11	224.11	289.11	221.11	177.11	12.91	416.11	700.11	620.11	725.11	934.11	749.11	12.51	1102.11	1336.11	1590.11	1932.11	2284.11	1886.11
	20.01	118.11	116.11	163.11	207.11	269.11	202.11	11.51	172.11	218.11	252.11	316.11	236.11	207.11	13.91	325.11	511.11	600.11	643.11	666.11	544.11	12.31	870.11	1191.11	1465.11	2114.11	2097.11	1997.11
Converted into Molecules of Equivalent Fluorescein (MEFLs)	85775.5	582665	864028	1.2926e+06	1.39818e+06	1.43545e+06	1.00067e+06	84533.3	1.11247e+06	1.49135e+06	1.50998e+06	1.91992e+06	1.72737e+06	1.03173e+06	63415.5	2.31743e+06	3.46649e+06	3.50375e+06	4.60933e+06	5.05032e+06	4.23045e+06	71489.9	5.35466e+06	8.32979e+06	9.52232e+06	1.15223e+07	1.25347e+07	1.26651e+07
	124906	752228	950984	957195	1.63421e+06	1.47272e+06	1.19322e+06	85775.5	1.01931e+06	1.52862e+06	1.39197e+06	1.7957e+06	1.37334e+06	1.10005e+06	80185.5	2.58451e+06	4.34846e+06	3.85157e+06	4.50374e+06	5.80186e+06	4.65281e+06	77701	6.84533e+06	8.29873e+06	9.87636e+06	1.20006e+07	1.41869e+07	1.17148e+07
	124284	733595	721172	1.01309e+06	1.28638e+06	1.67147e+06	1.25533e+06	71489.9	1.06899e+06	1.35471e+06	1.56588e+06	1.9634e+06	1.46651e+06	1.28638e+06	86396.6	2.0193e+06	3.17456e+06	3.72735e+06	3.99443e+06	4.13729e+06	3.37953e+06	76458.8	5.40435e+06	7.39812e+06	9.09997e+06	1.3131e+07	1.30254e+07	1.24043e+07
Average	111655	689496	845395	1.08763e+06	1.43959e+06	1.52655e+06	1.14974e+06	80599.6	1.06692e+06	1.45822e+06	1.48928e+06	1.893e+06	1.52241e+06	1.13939e+06	76665.9	2.30708e+06	3.66317e+06	3.69423e+06	4.36917e+06	4.99649e+06	4.0876e+06	75216.6	5.86812e+06	8.00888e+06	9.49955e+06	1.22179e+07	1.3249e+07	1.22614e+07
Fractional activation	0.0731423	0.45167	0.553795	0.712476	0.943038	1	0.753163	0.0425776	0.563615	0.770324	0.786729	1	0.804228	0.601894	0.0153439	0.46174	0.733149	0.739364	0.874447	1	0.818094	0.00567716	0.44291	0.60449	0.717002	0.922179	1	0.925461
Control samples for autofluorescence background subtraction	1.52	Mean
	2.18
	1.97	1.89
Coefficient for conversion of MFI into MEFLs	6211.11
Error in coefficient for conversion of MFI into MEFLs	171.078
Architecture	Compact
Number of binding sites	1							3							6							12
Dose	0	5	10	20	50	100	200	0	5	10	20	50	100	200	0	5	10	20	50	100	200	0	5	10	20	50	100	200
Raw Mean Fluorescence Intensity (MFI)	9.65	47	68.8	82.9	109	101	95.1	11.5	339	476	839	903	1360	1145	8.17	1168	2512	2323	2792	2451	4818	15.3	2850	3501	3588	4420	5110	4852
	10.3	53.8	86.6	69.4	95.4	110	106	11.5	483	665	769	824	1322	990	11.9	1553	2183	2236	2918	4342	4552	12	2444	2961	3295	4630	5569	5571
	11.4	58.4	76.7	68.9	99.6	125	102	9.73	587	662	613	1048	1047	818	8	1703	1689	1925	2676	3643	4270	10.6	1992	3288	2085	4399	4503	5267
Autofluorescence background subtracted data	9.63567	46.9857	68.7857	82.8857	108.986	100.986	95.0857	11.4857	338.986	475.986	838.986	902.986	1359.99	1144.99	8.15567	1167.99	2511.99	2322.99	2791.99	2450.99	4817.99	15.2857	2849.99	3500.99	3587.99	4419.99	5109.99	4851.99
	10.2857	53.7857	86.5857	69.3857	95.3857	109.986	105.986	11.4857	482.986	664.986	768.986	823.986	1321.99	989.986	11.8857	1552.99	2182.99	2235.99	2917.99	4341.99	4551.99	11.9857	2443.99	2960.99	3294.99	4629.99	5568.99	5570.99
	11.3857	58.3857	76.6857	68.8857	99.5857	124.986	101.986	9.71567	586.986	661.986	612.986	1047.99	1046.99	817.986	7.98567	1702.99	1688.99	1924.99	2675.99	3642.99	4269.99	10.5857	1991.99	3287.99	2084.99	4398.99	4502.99	5266.99
Converted into Molecules of Equivalent Fluorescein (MEFLs)	122173	595744	872153	1.05093e+06	1.38186e+06	1.28043e+06	1.20562e+06	145630	4.29809e+06	6.03516e+06	1.06377e+07	1.14492e+07	1.72436e+07	1.45176e+07	103408	1.48092e+07	3.18502e+07	2.94538e+07	3.54004e+07	3.10767e+07	6.10886e+07	193811	3.61358e+07	4.439e+07	4.54931e+07	5.60422e+07	6.47909e+07	6.15197e+07
	130415	681964	1.09784e+06	879760	1.20942e+06	1.39454e+06	1.34382e+06	145630	6.12391e+06	8.43154e+06	9.75018e+06	1.04475e+07	1.67618e+07	1.25523e+07	150702	1.96907e+07	2.76787e+07	2.83507e+07	3.6998e+07	5.50533e+07	5.77159e+07	151970	3.0988e+07	3.75432e+07	4.1778e+07	5.87049e+07	7.06107e+07	7.06361e+07
	144362	740288	972319	873421	1.26267e+06	1.58473e+06	1.2931e+06	123188	7.44256e+06	8.3935e+06	7.77222e+06	1.32877e+07	1.3275e+07	1.03715e+07	101253	2.15926e+07	2.14151e+07	2.44074e+07	3.39296e+07	4.61904e+07	5.41403e+07	134219	2.52569e+07	4.16893e+07	2.64361e+07	5.5776e+07	5.70946e+07	6.67816e+07
Average	132317	672665	980772	934704	1.28465e+06	1.4199e+06	1.28085e+06	138149	5.95485e+06	7.62007e+06	9.38671e+06	1.17282e+07	1.57602e+07	1.24805e+07	118454	1.86975e+07	2.69813e+07	2.7404e+07	3.54426e+07	4.41068e+07	5.76483e+07	160000	3.07936e+07	4.12075e+07	3.79024e+07	5.6841e+07	6.41654e+07	6.63125e+07
Fractional activation	0.0931875	0.473742	0.690734	0.65829	0.90475	1	0.902071	0.00876572	0.377842	0.483502	0.595597	0.744164	1	0.791899	0.00205477	0.324338	0.468034	0.475365	0.614808	0.765102	1	0.00241282	0.464371	0.621414	0.571573	0.85717	0.967623	1
Control samples for autofluorescence background subtraction	0.053	Mean
	0.35
	-0.36	0.0143333
Coefficient for conversion of MFI into MEFLs	12679.3
Error in coefficient for conversion of MFI into MEFLs	619.198

## Sheet: S2d
Minimal promoter	YB_TATA								CMV_Min								SV40_min
Dose	0	2	5	10	20	50	100	200	0	2	5	10	20	50	100	200	0	2	5	10	20	50	100	200
Raw Mean Fluorescence Intensity (MFI)	178	8403	16605	19761	19979	27664	28352	31213	416	9757	18021	19384	27466	28218	25881	24294	715	2609	4379	5594	5121	5998	6896	6660
	113	9201	14153	19336	19858	26568	27947	30551	448	11613	17981	18695	23918	27682	26448	24400	705	2537	4063	4747	4815	6523	7018	6528
	121	8557	16580	18140	18593	24704	23664	28456	494	10718	19596	22843	26145	24273	27303	22831	794	2469	4744	5261	6049	6524	6749	6396
Autofluorescence background subtracted data	178.153	8403.15	16605.2	19761.2	19979.2	27664.2	28352.2	31213.2	416.153	9757.15	18021.2	19384.2	27466.2	28218.2	25881.2	24294.2	715.153	2609.15	4379.15	5594.15	5121.15	5998.15	6896.15	6660.15
	113.153	9201.15	14153.2	19336.2	19858.2	26568.2	27947.2	30551.2	448.153	11613.2	17981.2	18695.2	23918.2	27682.2	26448.2	24400.2	705.153	2537.15	4063.15	4747.15	4815.15	6523.15	7018.15	6528.15
	121.153	8557.15	16580.2	18140.2	18593.2	24704.2	23664.2	28456.2	494.153	10718.2	19596.2	22843.2	26145.2	24273.2	27303.2	22831.2	794.153	2469.15	4744.15	5261.15	6049.15	6524.15	6749.15	6396.15
Converted into Molecules of Equivalent Fluorescein (MEFLs)	2.39413e+06	1.12927e+08	2.2315e+08	2.65562e+08	2.68492e+08	3.71767e+08	3.81013e+08	4.19461e+08	5.59252e+06	1.31122e+08	2.42179e+08	2.60496e+08	3.69107e+08	3.79212e+08	3.47806e+08	3.26479e+08	9.61066e+06	3.50634e+07	5.88497e+07	7.51776e+07	6.88211e+07	8.06068e+07	9.26746e+07	8.95031e+07
	1.52062e+06	1.23651e+08	1.90199e+08	2.59851e+08	2.66866e+08	3.57039e+08	3.75571e+08	4.10565e+08	6.02255e+06	1.56065e+08	2.41642e+08	2.51237e+08	3.21426e+08	3.72009e+08	3.55426e+08	3.27904e+08	9.47627e+06	3.40958e+07	5.46031e+07	6.37951e+07	6.47089e+07	8.7662e+07	9.43142e+07	8.77292e+07
	1.62813e+06	1.14996e+08	2.22814e+08	2.43778e+08	2.49866e+08	3.31989e+08	3.18013e+08	3.82411e+08	6.64073e+06	1.44037e+08	2.63345e+08	3.0698e+08	3.51354e+08	3.26197e+08	3.66916e+08	3.06819e+08	1.06723e+07	3.3182e+07	6.37548e+07	7.07025e+07	8.12922e+07	8.76755e+07	9.06992e+07	8.59553e+07
Average	1.84763e+06	1.17191e+08	2.12054e+08	2.56397e+08	2.61741e+08	3.53599e+08	3.58199e+08	4.04146e+08	6.08527e+06	1.43741e+08	2.49055e+08	2.72904e+08	3.47296e+08	3.5914e+08	3.56716e+08	3.20401e+08	9.91975e+06	3.41137e+07	5.90692e+07	6.98917e+07	7.16074e+07	8.53148e+07	9.25627e+07	8.77292e+07
Control samples for autofluorescence background subtraction	-0.59	Mean
	0.25
	-0.12	-0.153333
Coefficient for conversion of MFI into MEFLs	13438.6
Error in coefficient for conversion of MFI into MEFLs	205.135

## Sheet: S2e
Architecture	Spaced					Compact
Dose scaling factor	0.125	0.25	0.5	1	2	0.125	0.25	0.5	1	2
Raw Mean Fluorescence Intensity (MFI)	74.9	132	250	193	429	484	938	1538	2270	4222
	56.6	112	285	246	404	559	907	1372	2376	4036
	67.2	125	313	245	351	610	920	1571	2352	5305
Autofluorescence background subtracted data	68.15	125.25	243.25	186.25	422.25	477.25	931.25	1531.25	2263.25	4215.25
	49.85	105.25	278.25	239.25	397.25	552.25	900.25	1365.25	2369.25	4029.25
	60.45	118.25	306.25	238.25	344.25	603.25	913.25	1564.25	2345.25	5298.25
Converted into Molecules of Equivalent Fluorescein (MEFLs)	373091	685689	1.33169e+06	1.01964e+06	2.31163e+06	2.61273e+06	5098184	8.38292e+06	1.23903e+07	2.30766e+07
	272907	576197	1.5233e+06	1.30979e+06	2.17477e+06	3.02333e+06	4.92847e+06	7.47414e+06	1.29706e+07	2.20584e+07
	330937	647367	1.67658e+06	1.30431e+06	1.88462e+06	3.30253e+06	4.99964e+06	8.56358e+06	1.28392e+07	2.90056e+07
Average	325645	636418	1.51052e+06	1.21125e+06	2.12367e+06	2.97953e+06	5.00877e+06	8.14021e+06	1.27334e+07	2.47135e+07
Control samples for autofluorescence background subtraction	6.98	Mean
	6.8
	6.47	6.75
Coefficient for conversion of MFI into MEFLs	5474.56
Error in coefficient for conversion of MFI into MEFLs	158.11
