# Supplementary material for: The COMET toolkit for composing customizable genetic programs in mammalian cells
Source: Nat Commun. 2020 Feb 7;11:779. doi: 10.1038/s41467-019-14147-5 (PMC7005830; doi:10.1038/s41467-019-14147-5)
Supplement: Supplementary file 8 — Source Data [file 41467_2019_14147_MOESM8_ESM.zip › Source Data/Figure 3.xlsx]

## Sheet: 3a
ZF	1		2		3		4		5		6		7		8		9		10		11		12		13		14		15		16		17		18		19
Condition	RO	ZFa	RO	ZFa	RO	ZFa	RO	ZFa	RO	ZFa	RO	ZFa	RO	ZFa	RO	ZFa	RO	ZFa	RO	ZFa	RO	ZFa	RO	ZFa	RO	ZFa	RO	ZFa	RO	ZFa	RO	ZFa	RO	ZFa	RO	ZFa	RO	ZFa
Raw Mean Fluorescence Intensity (MFI)	4.58	4967	48.4	10697	5.53	1701	13.3	2087	64.2	790	4.06	10221	21.9	9200	15	6993	63	6900	2.14	7038	17	6749	37.4	5431	7.51	4265	8.54	3989	50.5	3454	1.79	1872	1.63	90.7	41.7	230	21.2	61.4
	3.14	5620	41.7	9539	4.36	1516	11.3	1506	26.9	874	5.24	9518	25.4	8502	11.8	8635	80.2	8068	3.07	6178	19.6	5905	35.8	5721	7.85	5937	7.97	5228	45.5	3876	1.62	1680	1.73	80.5	22.9	229	18.2	52.2
	3.81	4513	49.7	9382	4.88	1890	11.1	1667	24.6	1100	3.3	8849	25.9	8463	18.8	8577	77.5	7171	3.82	6688	16.8	6112	31.6	6050	6.64	6297	8.15	4155	49.9	5310	1.67	1826	1.5	81.4	20.8	217	18.3	75.9
Autofluorescence background subtracted data	3.45567	4965.88	47.2757	10695.9	4.40567	1699.88	12.1757	2085.88	63.0757	788.876	2.93567	10219.9	20.7757	9198.88	13.8757	6991.88	61.8757	6898.88	1.01567	7036.88	15.8757	6747.88	36.2757	5429.88	6.38567	4263.88	7.41567	3987.88	49.3757	3452.88	0.665667	1870.88	0.505667	89.5757	40.5757	228.876	20.0757	60.2757
	2.01567	5618.88	40.5757	9537.88	3.23567	1514.88	10.1757	1504.88	25.7757	872.876	4.11567	9516.88	24.2757	8500.88	10.6757	8633.88	79.0757	8066.88	1.94567	6176.88	18.4757	5903.88	34.6757	5719.88	6.72567	5935.88	6.84567	5226.88	44.3757	3874.88	0.495667	1678.88	0.605667	79.3757	21.7757	227.876	17.0757	51.0757
	2.68567	4511.88	48.5757	9380.88	3.75567	1888.88	9.97567	1665.88	23.4757	1098.88	2.17567	8847.88	24.7757	8461.88	17.6757	8575.88	76.3757	7169.88	2.69567	6686.88	15.6757	6110.88	30.4757	6048.88	5.51567	6295.88	7.02567	4153.88	48.7757	5308.88	0.545667	1824.88	0.375667	80.2757	19.6757	215.876	17.1757	74.7757
Converted into Molecules of Equivalent Fluorescein (MEFLs)	19436.3	2.79304e+07	265901	6.01586e+07	24779.5	9.5609e+06	68481.7	1.17319e+07	354767	4.43701e+06	16511.6	5.74814e+07	116852	5.17388e+07	78043.3	3.93256e+07	348018	3.88025e+07	5712.59	3.95787e+07	89292.2	3.79532e+07	204031	3.05402e+07	35916	2.3982e+07	41709.2	2.24297e+07	277712	1.94206e+07	3744.02	1.05227e+07	2844.11	503816	228217	1.2873e+06	112915	339019
	11337.1	3.16032e+07	228217	5.36455e+07	18198.9	8.52037e+06	57232.7	8.46413e+06	144974	4.90946e+06	23148.4	5.35274e+07	136538	4.78129e+07	60045	4.8561e+07	444759	4.53719e+07	10943.3	3.47417e+07	103916	3.32062e+07	195032	3.21713e+07	37828.3	3.33862e+07	38503.2	2.93984e+07	249590	2.17941e+07	2787.86	9.44279e+06	3406.55	446446	122477	1.28168e+06	96041.6	287274
	15105.5	2.53769e+07	273212	5.27625e+07	21123.6	1.06239e+07	56107.8	9.36967e+06	132038	6.18059e+06	12237	4.97646e+07	139350	4.75936e+07	99416.3	4.82348e+07	429573	4.03268e+07	15161.7	3.76101e+07	88167.3	3.43704e+07	171409	3.40217e+07	31022.7	3.5411e+07	39515.7	2.33633e+07	274337	2.98596e+07	3069.09	1.0264e+07	2112.93	451508	110665	1.21419e+06	96604	420573
Average	15292.9	2.83035e+07	255777	5.55222e+07	21367.4	9.5684e+06	60607.4	9.85525e+06	210593	5.17569e+06	17299	5.35911e+07	130913	4.90484e+07	79168.2	4.53738e+07	407450	4.15004e+07	10605.9	3.73102e+07	93791.8	3.51766e+07	190158	3.22444e+07	34922.3	3.09264e+07	39909.4	2.50638e+07	267213	2.36914e+07	3200.32	1.00765e+07	2787.86	467257	153786	1.26106e+06	101854	348955
Control samples for autofluorescence background subtraction	3.22	Mean
	0.033
	0.12	1.12433
Coefficient for conversion of MFI into MEFLs	5624.47
Error in coefficient for conversion of MFI into MEFLs	316.887

## Sheet: 3b
ZF	ZF2																		ZF3
Number of binding sites	1		2		3		4		5		6		7		8		12		1		2		3		4		5		6		7		8		12
Condition	RO	ZFa	RO	ZFa	RO	ZFa	RO	ZFa	RO	ZFa	RO	ZFa	RO	ZFa	RO	ZFa	RO	ZFa	RO	ZFa	RO	ZFa	RO	ZFa	RO	ZFa	RO	ZFa	RO	ZFa	RO	ZFa	RO	ZFa	RO	ZFa
Raw Mean Fluorescence Intensity (MFI)	32.4	806	31.2	2590	31.4	10034	44.8	10686	41.3	14600	36.3	15493	67.8	13735	50.7	19205	58.8	22314	19.9	175	12	1094	10.4	4080	13.2	7232	10.8	10659	13.1	13488	32.7	10627	7.48	11743	7.89	7587
	30.6	770	30.5	2576	36.6	9829	40.4	12661	36.4	14147	49.1	18553	50.2	14990	72.8	22148	48.8	24679	18.9	185	11.2	1062	13.5	4598	15.5	7524	9.43	10311	12.6	11611	20.1	11674	8.47	11936	6.19	8204
	27.4	1009	24.5	2936	37.7	10033	39.6	10093	46.4	14134	37.2	18094	43.7	14721	46.9	21495	91.4	23614	16.6	183	150	1321	14	4552	12.6	8384	10.7	9971	12.4	12383	7.82	11052	8.53	12491	86.1	7729
Autofluorescence background subtracted data	30.1533	803.753	28.9533	2587.75	29.1533	10031.8	42.5533	10683.8	39.0533	14597.8	34.0533	15490.8	65.5533	13732.8	48.4533	19202.8	56.5533	22311.8	17.6533	172.753	9.75333	1091.75	8.15333	4077.75	10.9533	7229.75	8.55333	10656.8	10.8533	13485.8	30.4533	10624.8	5.23333	11740.8	5.64333	7584.75
	28.3533	767.753	28.2533	2573.75	34.3533	9826.75	38.1533	12658.8	34.1533	14144.8	46.8533	18550.8	47.9533	14987.8	70.5533	22145.8	46.5533	24676.8	16.6533	182.753	8.95333	1059.75	11.2533	4595.75	13.2533	7521.75	7.18333	10308.8	10.3533	11608.8	17.8533	11671.8	6.22333	11933.8	3.94333	8201.75
	25.1533	1006.75	22.2533	2933.75	35.4533	10030.8	37.3533	10090.8	44.1533	14131.8	34.9533	18091.8	41.4533	14718.8	44.6533	21492.8	89.1533	23611.8	14.3533	180.753	147.753	1318.75	11.7533	4549.75	10.3533	8381.75	8.45333	9968.75	10.1533	12380.8	5.57333	11049.8	6.28333	12488.8	83.8533	7726.75
Converted into Molecules of Equivalent Fluorescein (MEFLs)	126058	3.36013e+06	121041	1.08182e+07	121877	4.19383e+07	177896	4.4664e+07	163264	6.10267e+07	142362	6.47599e+07	274049	5.74105e+07	202562	8.02781e+07	236424	9.32754e+07	73800.7	722204	40774.3	4.56413e+06	34085.4	1.70473e+07	45791	3.02244e+07	35757.7	4.45511e+07	45372.9	5.63779e+07	127312	4.44173e+07	21878.2	4.90828e+07	23592.2	3.17085e+07
	118533	3.20963e+06	118115	1.07597e+07	143616	4.10813e+07	159502	5.29206e+07	142780	5.91329e+07	195873	7.75524e+07	200471	6.26571e+07	294952	9.25815e+07	194619	1.03162e+08	69620.1	764010	37429.9	4.43035e+06	47045.1	1.92128e+07	55406.2	3.14451e+07	30030.3	4.30963e+07	43282.6	4.8531e+07	74636.8	4.87944e+07	26017	4.98897e+07	16485.3	3.42879e+07
	105155	4.20878e+06	93031.2	1.22647e+07	148215	4.19341e+07	156158	4.21849e+07	184585	5.90785e+07	146124	7.56335e+07	173298	6.15325e+07	186676	8.98516e+07	372710	9.87102e+07	60004.9	755649	617690	5.51312e+06	49135.4	1.90205e+07	43282.6	3.50404e+07	35339.6	4.16749e+07	42446.5	5.17584e+07	23299.6	4.61941e+07	26267.8	5.22099e+07	350553	3.23021e+07
Average	116582	3.59285e+06	110729	1.12809e+07	137902	4.16512e+07	164519	4.65898e+07	163543	5.9746e+07	161453	7.26486e+07	215939	6.05334e+07	228063	8.75704e+07	267918	9.83827e+07	67808.6	747288	231965	4.83587e+06	43422	1.84268e+07	48160	3.22366e+07	33709.2	4.31074e+07	43700.7	5.22224e+07	75082.7	4.64686e+07	24721	5.03941e+07	130210	3.27661e+07
Control samples for autofluorescence background subtraction	5.21	Mean
	0.68
	0.85	2.24667
Coefficient for conversion of MFI into MEFLs	4180.55
Error in coefficient for conversion of MFI into MEFLs	221.141

## Sheet: 3c, S5e
ZF promoter	Control (no ZF binding sites)													1													2													6
ZF activator	Vector	1	2	6	7	8	9	10	11	12	13	14	15	Vector	1	2	6	7	8	9	10	11	12	13	14	15	Vector	1	2	6	7	8	9	10	11	12	13	14	15	Vector	1	2	6	7	8	9	10	11	12
Raw Mean Fluorescence Intensity (MFI)	2.42	3.65	6.29	4.33	6.88	4.05	1.97	3.41	5.4	3.54	3.16	3.54	2.19	3.21	3351	13.2	7.7	13	6.49	2.4	5.34	5.13	4.65	4.57	4.17	3.33	24.3	51.9	5310	27.2	56.3	29.8	128	36.7	39.1	26.7	32.8	27.9	21	2.68	4.53	7.06	5642	23.3	3.8	1.75	4.22	5.89	5.44
	3.1	3.89	4.83	4.16	5.73	3.47	3.32	3.1	5.22	3.55	2.86	3.75	3.38	2.83	3194	13.2	4.05	16.5	6.48	1.7	6.56	5.31	3.23	3.87	4.75	3.15	24.3	38	6750	20	56.2	27.5	114	35.1	47.7	31.4	29.2	34.7	19.3	3.96	4.27	7	6416	17.8	5.46	2.49	6.51	6.64	5.51
	4.22	2.67	4.54	4.33	6.04	5.11	2.06	4.71	6.74	4.06	3.09	3.95	2.89	3.27	3238	12.7	3.55	21	5.48	2.26	4.86	3.72	4.42	5.08	3.85	4.56	24.6	39.8	6513	19.3	54.3	30.4	147	29.9	52.9	36.2	26.8	31.7	32.1	2.93	5.01	6.86	7345	15.2	6.81	2.76	3.89	6.87	7.35
Autofluorescence background subtracted data	2.42085	3.65085	6.29085	4.33085	6.88085	4.05085	1.97085	3.41085	5.40085	3.54085	3.16085	3.54085	2.19085	3.21085	3351	13.2008	7.70085	13.0008	6.49085	2.40085	5.34085	5.13085	4.65085	4.57085	4.17085	3.33085	24.3009	51.9008	5310	27.2008	56.3008	29.8009	128.001	36.7009	39.1009	26.7008	32.8008	27.9008	21.0008	2.68085	4.53085	7.06085	5642	23.3009	3.80085	1.75085	4.22085	5.89085	5.44085
	3.10085	3.89085	4.83085	4.16085	5.73085	3.47085	3.32085	3.10085	5.22085	3.55085	2.86085	3.75085	3.38085	2.83085	3194	13.2008	4.05085	16.5008	6.48085	1.70085	6.56085	5.31085	3.23085	3.87085	4.75085	3.15085	24.3009	38.0008	6750	20.0008	56.2009	27.5008	114.001	35.1009	47.7009	31.4008	29.2008	34.7009	19.3009	3.96085	4.27085	7.00085	6416	17.8009	5.46085	2.49085	6.51085	6.64085	5.51085
	4.22085	2.67085	4.54085	4.33085	6.04085	5.11085	2.06085	4.71085	6.74085	4.06085	3.09085	3.95085	2.89085	3.27085	3238	12.7008	3.55085	21.0008	5.48085	2.26085	4.86085	3.72085	4.42085	5.08085	3.85085	4.56085	24.6009	39.8008	6513	19.3009	54.3008	30.4008	147.001	29.9008	52.9008	36.2009	26.8009	31.7008	32.1009	2.93085	5.01085	6.86085	7345	15.2008	6.81085	2.76085	3.89085	6.87085	7.35085
Converted into Molecules of Equivalent Fluorescein (MEFLs)	9223.85	13910.4	23969.2	16501.3	26217.2	15434.4	7509.27	12995.9	20578.2	13491.2	12043.4	13491.2	8347.51	12233.9	1.27679e+07	50297.5	29341.5	49535.4	24731.2	9147.64	20349.5	19549.4	17720.5	17415.7	15891.6	12691.1	92590.3	197751	2.0232e+07	103640	214516	113546	487705	139836	148981	101735	124977	106307	80016.8	10214.5	17263.3	26903	2.1497e+07	88780.2	14481.9	6671.03	16082.2	22445.1	20730.6
	11814.8	14824.8	18406.4	15853.5	21835.5	13224.5	12653	11814.8	19892.3	13529.3	10900.3	14291.4	12881.6	10786	1.21697e+07	50297.5	15434.4	62871	24693.1	6480.53	24997.9	20235.2	12310.1	14748.6	18101.5	12005.3	92590.3	144790	2.57186e+07	76206.6	214135	104783	434363	133740	181748	119643	111260	132216	73539.5	15091.5	16272.7	26674.4	2.4446e+07	67824.2	20806.8	9490.56	24807.4	25302.8	20997.3
	16082.2	10176.4	17301.4	16501.3	23016.7	19473.2	7852.19	17949.1	25683.8	15472.5	11776.7	15053.4	11014.6	12462.5	1.23373e+07	48392.4	13529.3	80016.8	20883	8614.22	18520.7	14177.1	16844.2	19358.9	14672.4	17377.6	93733.4	151648	2.48156e+07	73539.5	206895	115832	560098	113927	201561	137931	102116	120786	122310	11167	19092.2	26141	2.79857e+07	57917.8	25950.5	10519.3	14824.8	26179.1	28008
Average	12373.6	12970.5	19892.3	16285.4	23689.8	16044.1	9338.15	14253.3	22051.4	14164.4	11573.5	14278.7	10747.9	11827.5	1.2425e+07	49662.4	19435.1	64141.1	23435.8	8080.8	21289.4	17987.2	15624.9	17174.4	16221.9	14024.7	92971.4	164730	2.35888e+07	84462	211849	111387	494055	129168	177430	119770	112784	119770	91955.3	12157.7	17542.7	26572.8	2.46429e+07	71507.4	20413	8893.63	18571.5	24642.3	23245.3
Control samples for autofluorescence background subtraction	-0.00255	Mean
	0.13
	-0.13	-0.00085
Coefficient for conversion of MFI into MEFLs	3810.17
Error in coefficient for conversion of MFI into MEFLs	168.881
[truncated: 120 more columns]

## Sheet: S5a-c
ZF	ZF1							ZF2							ZF6							ZF7							ZF8							ZF9							ZF10
Condition	0	5	10	20	50	100	200	0	5	10	20	50	100	200	0	5	10	20	50	100	200	0	5	10	20	50	100	200	0	5	10	20	50	100	200	0	5	10	20	50	100	200	0	5	10	20	50	100	200
Raw Mean Fluorescence Intensity (MFI)	3.93	1093	1675	3943	4676	3928	6261	43	2652	2745	5660	7392	6991	8251	4.45	4668	5795	7597	8148	9424	9866	14.2	1901	3626	4159	6195	6908	7891	11.1	3032	4058	4960	6090	6848	5762	80.8	3291	3957	4266	4963	4935	4138	1.87	1937	2436	3913	4718	4802	5253
	4.39	1304	2234	3610	4480	5435	5647	36.8	2437	4214	5365	7097	7003	8758	2.38	3753	5007	7449	9110	9283	8618	19.3	2110	3332	5037	6606	6847	7068	10	3561	4020	4494	6529	6510	6212	77.8	3289	4209	4869	5170	4602	3957	2.38	1664	2820	3764	5250	5269	4421
	3.93	1182	1716	3117	4481	5503	5356	43.6	2168	3538	2233	7599	8258	9462	2.76	3770	6205	6470	7334	8411	9662	17.9	2270	3658	4145	6989	6410		11.8	2695	3140	4981	5864	7023	6801	64.7	3922	3974	4527	5565	4874	4155	1.85	1401	2443	4095	4392	5067	4943
Autofluorescence background subtracted data	4.19333	1093.26	1675.26	3943.26	4676.26	3928.26	6261.26	43.2633	2652.26	2745.26	5660.26	7392.26	6991.26	8251.26	4.71333	4668.26	5795.26	7597.26	8148.26	9424.26	9866.26	14.4633	1901.26	3626.26	4159.26	6195.26	6908.26	7891.26	11.3633	3032.26	4058.26	4960.26	6090.26	6848.26	5762.26	81.0633	3291.26	3957.26	4266.26	4963.26	4935.26	4138.26	2.13333	1937.26	2436.26	3913.26	4718.26	4802.26	5253.26
	4.65333	1304.26	2234.26	3610.26	4480.26	5435.26	5647.26	37.0633	2437.26	4214.26	5365.26	7097.26	7003.26	8758.26	2.64333	3753.26	5007.26	7449.26	9110.26	9283.26	8618.26	19.5633	2110.26	3332.26	5037.26	6606.26	6847.26	7068.26	10.2633	3561.26	4020.26	4494.26	6529.26	6510.26	6212.26	78.0633	3289.26	4209.26	4869.26	5170.26	4602.26	3957.26	2.64333	1664.26	2820.26	3764.26	5250.26	5269.26	4421.26
	4.19333	1182.26	1716.26	3117.26	4481.26	5503.26	5356.26	43.8633	2168.26	3538.26	2233.26	7599.26	8258.26	9462.26	3.02333	3770.26	6205.26	6470.26	7334.26	8411.26	9662.26	18.1633	2270.26	3658.26	4145.26	6989.26	6410.26		12.0633	2695.26	3140.26	4981.26	5864.26	7023.26	6801.26	64.9633	3922.26	3974.26	4527.26	5565.26	4874.26	4155.26	2.11333	1401.26	2443.26	4095.26	4392.26	5067.26	4943.26
Converted into Molecules of Equivalent Fluorescein (MEFLs)	16970	4.42432e+06	6.77961e+06	1.5958e+07	1.89243e+07	1.58972e+07	2.53386e+07	175082	1.07334e+07	1.11098e+07	2.29065e+07	2.99157e+07	2.82929e+07	3.3392e+07	19074.3	1.88919e+07	2.34528e+07	3.07453e+07	3.29751e+07	3.8139e+07	3.99277e+07	58531.5	7.6942e+06	1.46751e+07	1.68321e+07	2.50715e+07	2.7957e+07	3.19351e+07	45986.2	1.22712e+07	1.64233e+07	2.00736e+07	2.46466e+07	2.77142e+07	2.33192e+07	328054	1.33194e+07	1.60146e+07	1.72651e+07	2.00858e+07	1.99725e+07	1.67471e+07	8633.37	7.83989e+06	9.85929e+06	1.58365e+07	1.90943e+07	1.94342e+07	2.12594e+07
	18831.5	5.27821e+06	9.04182e+06	1.46103e+07	1.81311e+07	2.19959e+07	2.28539e+07	149991	9.86334e+06	1.70547e+07	2.17126e+07	2.87218e+07	2.83414e+07	3.54437e+07	10697.3	1.5189e+07	2.02638e+07	3.01463e+07	3.68682e+07	3.75683e+07	3.48772e+07	79170.7	8.54e+06	1.34853e+07	2.03853e+07	2.67348e+07	2.77101e+07	2.86045e+07	41534.6	1.4412e+07	1.62696e+07	1.81878e+07	2.64232e+07	2.63463e+07	2.51403e+07	315914	1.33113e+07	1.70344e+07	1.97054e+07	2.09235e+07	1.86249e+07	1.60146e+07	10697.3	6.73509e+06	1.14133e+07	1.52336e+07	2.12472e+07	2.13241e+07	1.78924e+07
	16970	4.78449e+06	6.94553e+06	1.26152e+07	1.81352e+07	2.22711e+07	2.16762e+07	177510	8.77472e+06	1.4319e+07	9.03777e+06	3.07534e+07	3.34203e+07	3.82927e+07	12235.1	1.52578e+07	2.5112e+07	2.61844e+07	2.9681e+07	3.40395e+07	3.91021e+07	73505	9.18751e+06	1.48046e+07	1.67754e+07	2.82848e+07	2.59416e+07		48819	1.09074e+07	1.27083e+07	2.01586e+07	2.3732e+07	2.84224e+07	2.7524e+07	262899	1.5873e+07	1.60834e+07	1.83213e+07	2.2522e+07	1.97256e+07	1.68159e+07	8552.43	5.67076e+06	9.88762e+06	1.65731e+07	1.7775e+07	2.05067e+07	2.00048e+07
Average	17590.5	4.82901e+06	7.58898e+06	1.43945e+07	1.83969e+07	2.00548e+07	2.32896e+07	167528	9.79049e+06	1.41611e+07	1.78856e+07	2.9797e+07	3.00182e+07	3.57095e+07	14002.2	1.64463e+07	2.29429e+07	2.90254e+07	3.31748e+07	3.65823e+07	3.7969e+07	70402.4	8.4739e+06	1.43217e+07	1.79976e+07	2.66971e+07	2.72029e+07	3.02698e+07	45446.6	1.25302e+07	1.51337e+07	1.94734e+07	2.4934e+07	2.74943e+07	2.53279e+07	302289	1.41679e+07	1.63775e+07	1.84306e+07	2.11771e+07	1.9441e+07	1.65259e+07	9294.36	6.74858e+06	1.03867e+07	1.58811e+07	1.93722e+07	2.04217e+07	1.97189e+07
Control samples for autofluorescence background subtraction	-0.33	Mean
	0.14
	-0.6	-0.263333
Coefficient for conversion of MFI into MEFLs	4046.89
Error in coefficient for conversion of MFI into MEFLs	182.43
[truncated: 35 more columns]

## Sheet: S5d
ZF	ZF2						ZF3
Promoter version	v1		v2		v3		v1		v2		v3
Condition	RO	ZFa	RO	ZFa	RO	ZFa	RO	ZFa	RO	ZFa	RO	ZFa
Raw Mean Fluorescence Intensity (MFI)	33.3	9679	102	16046	36.3	15493	10.1	3739	9.06	5468	13.1	13488
	32.2	10040	92.9	18385	49.1	18553	7.32	3904	11.6	6229	12.6	11611
	31.1	8346	105	19070	37.2	18094	8.54	3379	10.2	5786	12.4	12383
Autofluorescence background subtracted data	31.0533	9676.75	99.7533	16043.8	34.0533	15490.8	7.85333	3736.75	6.81333	5465.75	10.8533	13485.8
	29.9533	10037.8	90.6533	18382.8	46.8533	18550.8	5.07333	3901.75	9.35333	6226.75	10.3533	11608.8
	28.8533	8343.75	102.753	19067.8	34.9533	18091.8	6.29333	3376.75	7.95333	5783.75	10.1533	12380.8
Converted into Molecules of Equivalent Fluorescein (MEFLs)	129820	4.04542e+07	417024	6.70717e+07	142362	6.47599e+07	32831.3	1.56217e+07	28483.5	2.28499e+07	45372.9	5.63779e+07
	125221	4.19633e+07	378981	7.685e+07	195873	7.75524e+07	21209.3	1.63115e+07	39102.1	2.60313e+07	43282.6	4.8531e+07
	120623	3.48815e+07	429565	7.97137e+07	146124	7.56335e+07	26309.6	1.41167e+07	33249.3	2.41793e+07	42446.5	5.17584e+07
Average	125221	3.90997e+07	408523	7.45451e+07	161453	7.26486e+07	26783.4	1.53499e+07	33611.6	2.43535e+07	43700.7	5.22224e+07
Control samples for autofluorescence background subtraction	5.21	Mean
	0.68
	0.85	2.24667
Coefficient for conversion of MFI into MEFLs	4180.55
Error in coefficient for conversion of MFI into MEFLs	221.14
