# Supplementary material for: The COMET toolkit for composing customizable genetic programs in mammalian cells
Source: Nat Commun. 2020 Feb 7;11:779. doi: 10.1038/s41467-019-14147-5 (PMC7005830; doi:10.1038/s41467-019-14147-5)
Supplement: Supplementary file 8 — Source Data [file 41467_2019_14147_MOESM8_ESM.zip › Source Data/Figure 4.xlsx]

## Sheet: 4b
ZF mutant	None	RRRR						RARR						ARRR						AARR						RAAR						RAAA						AAAR						AAAA
Dose	0	5	10	20	50	100	200	5	10	20	50	100	200	5	10	20	50	100	200	5	10	20	50	100	200	5	10	20	50	100	200	5	10	20	50	100	200	5	10	20	50	100	200	5	10	20	50	100	200
Raw Mean Fluorescence Intensity (MFI)	11.8	1501	2653	2788	3509	5841	5387	1332	1384	2580	2820	3178	3763	446	770	813	1814	2147	2710	346	636	1111	1471	1666	2009	172	382	540	831	1174	1312	31.5	95.5	269	513	952	1237	82.5	158	231	380	611	715	17.3	30.7	74.3	283	355	653
	11.3	1627	2682	3079	3718	5063	5056	1049	1358	2065	2570	2939	2855	440	896	1163	1954	2221	2945	354	550	886	1546	1790	1952	185	333	537	928	1219	1304	39.9	94.3	242	496	988	1203	51.4	114	314	378	698	720	22.9	31.8	91.6	212	438	661
	12.1	1980	2716	2683	3651	4812	4663	1010	1318	2229	3065	2924	4026	579	739	1326	1477	2121	1899	405	543	970	1251	1700	2166	234	300	599	867	997	1134	26.8	83.2	288	492	894	1242	69.7	137	297	433	673	697	20.7	31.5	67.9	183	460	540
Autofluorescence background subtracted data	5.44333	1494.64	2646.64	2781.64	3502.64	5834.64	5380.64	1325.64	1377.64	2573.64	2813.64	3171.64	3756.64	439.643	763.643	806.643	1807.64	2140.64	2703.64	339.643	629.643	1104.64	1464.64	1659.64	2002.64	165.643	375.643	533.643	824.643	1167.64	1305.64	25.1433	89.1433	262.643	506.643	945.643	1230.64	76.1433	151.643	224.643	373.643	604.643	708.643	10.9433	24.3433	67.9433	276.643	348.643	646.643
	4.94333	1620.64	2675.64	3072.64	3711.64	5056.64	5049.64	1042.64	1351.64	2058.64	2563.64	2932.64	2848.64	433.643	889.643	1156.64	1947.64	2214.64	2938.64	347.643	543.643	879.643	1539.64	1783.64	1945.64	178.643	326.643	530.643	921.643	1212.64	1297.64	33.5433	87.9433	235.643	489.643	981.643	1196.64	45.0433	107.643	307.643	371.643	691.643	713.643	16.5433	25.4433	85.2433	205.643	431.643	654.643
	5.74333	1973.64	2709.64	2676.64	3644.64	4805.64	4656.64	1003.64	1311.64	2222.64	3058.64	2917.64	4019.64	572.643	732.643	1319.64	1470.64	2114.64	1892.64	398.643	536.643	963.643	1244.64	1693.64	2159.64	227.643	293.643	592.643	860.643	990.643	1127.64	20.4433	76.8433	281.643	485.643	887.643	1235.64	63.3433	130.643	290.643	426.643	666.643	690.643	14.3433	25.1433	61.5433	176.643	453.643	533.643
Converted into Molecules of Equivalent Fluorescein (MEFLs)	15788.8	4.33532e+06	7.67677e+06	8.06835e+06	1.01597e+07	1.69238e+07	1.56069e+07	3.84512e+06	3.99595e+06	7.46503e+06	8.16117e+06	9.19957e+06	1.08964e+07	1.27522e+06	2.215e+06	2.33973e+06	5.2432e+06	6.20909e+06	7.84211e+06	985159	1.82632e+06	3.2041e+06	4.2483e+06	4.81391e+06	5.80881e+06	480460	1.08958e+06	1.54787e+06	2.39194e+06	3.38683e+06	3.78711e+06	72930	258566	761815	1.46955e+06	2.7429e+06	3.56957e+06	220859	439852	651594	1.08378e+06	1.75381e+06	2.05547e+06	31741.9	70609.5	197074	802423	1.01126e+06	1.87563e+06
	14338.5	4.70079e+06	7.76089e+06	8.91242e+06	1.07659e+07	1.46671e+07	1.46468e+07	3.02426e+06	3.92054e+06	5.97124e+06	7.43603e+06	8.50634e+06	8.26269e+06	1.25781e+06	2.58047e+06	3.35492e+06	5.64928e+06	6.42373e+06	8.52374e+06	1.00836e+06	1.57688e+06	2.55147e+06	4.46584e+06	5.17358e+06	5.64347e+06	518167	947452	1.53917e+06	2.67329e+06	3.51736e+06	3.76391e+06	97294.8	255086	683500	1.42024e+06	2.84733e+06	3.47095e+06	130651	312227	892341	1.07798e+06	2.00616e+06	2.06997e+06	47985.1	73800.2	247254	596483	1.25201e+06	1.89884e+06
	16658.9	5.72469e+06	7.85951e+06	7.76379e+06	1.05715e+07	1.39391e+07	1.35069e+07	2.91114e+06	3.80451e+06	6.44693e+06	8.87181e+06	8.46283e+06	1.16593e+07	1.66099e+06	2.12508e+06	3.82772e+06	4.2657e+06	6.13367e+06	5.48974e+06	1.15629e+06	1.55657e+06	2.79511e+06	3.61018e+06	4.91253e+06	6.2642e+06	660295	851733	1.719e+06	2.49636e+06	2.87343e+06	3.27081e+06	59297.3	222889	816926	1.40864e+06	2.57467e+06	3.58407e+06	183732	378940	843031	1.23751e+06	1.93365e+06	2.00326e+06	41603.8	72930	178511	512366	1.31582e+06	1.54787e+06
Average	15595.4	4.92027e+06	7.76573e+06	8.24819e+06	1.0499e+07	1.51767e+07	1.45869e+07	3.26017e+06	3.907e+06	6.62773e+06	8.15634e+06	8.72291e+06	1.02728e+07	1.39801e+06	2.30685e+06	3.17412e+06	5.05273e+06	6.25549e+06	7.2852e+06	1.04994e+06	1.65326e+06	2.85023e+06	4.10811e+06	4.96668e+06	5.90549e+06	552974	962922	1.60201e+06	2.52053e+06	3.25921e+06	3.60727e+06	76507.4	245514	754081	1.43281e+06	2.72163e+06	3.54153e+06	178414	377006	795655	1.13309e+06	1.89787e+06	2.0429e+06	40443.6	72446.6	207613	637091	1.19303e+06	1.77411e+06
Control samples for autofluorescence background subtraction	6.36	Mean
	6.17
	6.54	6.35667
Coefficient for conversion of MFI into MEFLs	2900.57
Error in coefficient for conversion of MFI into MEFLs	70.49

## Sheet: 4d
Promoter	ZF1x1				ZF1x3-S				ZF1x6-S				ZF1x12-S				ZF1x3-C				ZF1x6-C				ZF1x12-C
Activation domain	No ZFa	VP16	VP64	VPR	No ZFa	VP16	VP64	VPR	No ZFa	VP16	VP64	VPR	No ZFa	VP16	VP64	VPR	No ZFa	VP16	VP64	VPR	No ZFa	VP16	VP64	VPR	No ZFa	VP16	VP64	VPR
Raw Mean Fluorescence Intensity (MFI)	2.42	36.3	38	387	2.92	48.1	70.2	4191	2.56	186	198	4414	0.93	301	732	4738	16.8	401	453	3486	5.61	1675	1720	4133	2.31	3136	2749	3791
	5.74	41.5	40.4	522	2.49	55.2	67.9	3954	3.37	167	240	4788	0.93	399	652	5345	2.79	441	652	3845	4.48	1313	1896	3402	3.37	3640	3118	4721
	4.46	35.9	52	531	2.36	38.6	76	3605	7.35	159	346	6013	1.52	431	617	4727	3.56	301	560	3528	5.52	1526	1953	4344	2.42	3013	2898	5902
Autofluorescence background subtracted data	2.18267	36.0627	37.7627	386.763	2.68267	47.8627	69.9627	4190.76	2.32267	185.763	197.763	4413.76	0.692667	300.763	731.763	4737.76	16.5627	400.763	452.763	3485.76	5.37267	1674.76	1719.76	4132.76	2.07267	3135.76	2748.76	3790.76
	5.50267	41.2627	40.1627	521.763	2.25267	54.9627	67.6627	3953.76	3.13267	166.763	239.763	4787.76	0.692667	398.763	651.763	5344.76	2.55267	440.763	651.763	3844.76	4.24267	1312.76	1895.76	3401.76	3.13267	3639.76	3117.76	4720.76
	4.22267	35.6627	51.7627	530.763	2.12267	38.3627	75.7627	3604.76	7.11267	158.763	345.763	6012.76	1.28267	430.763	616.763	4726.76	3.32267	300.763	559.763	3527.76	5.28267	1525.76	1952.76	4343.76	2.18267	3012.76	2897.76	5901.76
Converted into Molecules of Equivalent Fluorescein (MEFLs)	18177.2	300330	314487	3.22096e+06	22341.2	398600	582649	3.49007e+07	19343.2	1.54703e+06	1.64697e+06	3.67578e+07	5768.53	2.50475e+06	6.09412e+06	3.94561e+07	137934	3.33755e+06	3.77061e+06	2.90294e+07	44743.6	1.39474e+07	1.43222e+07	3.44176e+07	17261.2	2.61146e+07	2.28917e+07	3.15695e+07
	45826.2	343635	334475	4.34524e+06	18760.2	457729	563495	3.29269e+07	26088.8	1.3888e+06	1.99674e+06	3.98725e+07	5768.53	3.3209e+06	5.42788e+06	4.45112e+07	21258.6	3.67067e+06	5.42788e+06	3.20192e+07	35332.9	1.09327e+07	1.57879e+07	2.83299e+07	26088.8	3.03119e+07	2.59647e+07	3.93145e+07
	35166.4	296999	431079	4.42019e+06	17677.6	319484	630951	3.00205e+07	59234.3	1.32218e+06	2.87951e+06	5.00743e+07	10682	3.58739e+06	5.1364e+06	3.93645e+07	27671.2	2.50475e+06	4.6617e+06	2.93792e+07	43994	1.27066e+07	1.62626e+07	3.61749e+07	18177.2	2.50903e+07	2.41326e+07	4.91499e+07
Average	33056.6	313655	360014	3.99546e+06	19593	391938	592365	3.2616e+07	34888.8	1.41934e+06	2.17441e+06	4.22349e+07	7406.37	3.13768e+06	5.5528e+06	4.11106e+07	62287.9	3.17099e+06	4.62006e+06	3.01426e+07	41356.8	1.25289e+07	1.54576e+07	3.29741e+07	20509.1	2.71723e+07	2.43297e+07	4.00113e+07
Control samples for autofluorescence background subtraction	1.1	Mean
	-0.098
	-0.29	0.237333
Coefficient for conversion of MFI into MEFLs	8328
Error in coefficient for conversion of MFI into MEFLs	668

## Sheet: 4e
ZF mutant		RRRR			RAAR			RAAA			AAAR			AAAA
Activation domain	No ZFa	VP16	VP64	VPR	VP16	VP64	VPR	VP16	VP64	VPR	VP16	VP64	VPR	VP16	VP64	VPR
Raw Mean Fluorescence Intensity (MFI)	14.1	4081	3753	6693	1447	2360	6225	1655	3434	8156	924	2639	7993	646	1561	6564
	12.7	4105	3144	5755	1409	2142	5198	1382	2350	7977	458	1698	7056	378	1359	6320
	14	2743	3038	5661	989	1619	5372	1106	2448	7072	676	1983	5405	325	1314	5368
Autofluorescence background subtracted data	11.8467	4078.75	3750.75	6690.75	1444.75	2357.75	6222.75	1652.75	3431.75	8153.75	921.747	2636.75	7990.75	643.747	1558.75	6561.75
	10.4467	4102.75	3141.75	5752.75	1406.75	2139.75	5195.75	1379.75	2347.75	7974.75	455.747	1695.75	7053.75	375.747	1356.75	6317.75
	11.7467	2740.75	3035.75	5658.75	986.747	1616.75	5369.75	1103.75	2445.75	7069.75	673.747	1980.75	5402.75	322.747	1311.75	5365.75
Converted into Molecules of Equivalent Fluorescein (MEFLs)	66850.7	2.30164e+07	2.11655e+07	3.77559e+07	8.15271e+06	1.33048e+07	3.5115e+07	9.32645e+06	1.93653e+07	4.60116e+07	5.20142e+06	1.48792e+07	4.50918e+07	3.63266e+06	8.79601e+06	3.70279e+07
	58950.5	2.31518e+07	1.77289e+07	3.24627e+07	7.93827e+06	1.20746e+07	2.93196e+07	7.78591e+06	1.32483e+07	4.50015e+07	2.57178e+06	9.5691e+06	3.98043e+07	2.12034e+06	7.65612e+06	3.5651e+07
	66286.4	1.5466e+07	1.71307e+07	3.19323e+07	5.56821e+06	9.1233e+06	3.03015e+07	6.22844e+06	1.38013e+07	3.98946e+07	3.80195e+06	1.11774e+07	3.04877e+07	1.82126e+06	7.40219e+06	3.02789e+07
Average	64029.2	2.05447e+07	1.8675e+07	3.40503e+07	7.21973e+06	1.15009e+07	3.15787e+07	7.78027e+06	1.54717e+07	4.36359e+07	3.85838e+06	1.18752e+07	3.84613e+07	2.52475e+06	7.95144e+06	3.43193e+07
Control samples for autofluorescence background subtraction	2.16	Mean
	2.46
	2.14	2.25333
Coefficient for conversion of MFI into MEFLs	5643
Error in coefficient for conversion of MFI into MEFLs	221

## Sheet: 4f, S6e
ZF mutant	None	RRRR-VP16						AAAA-VP16						AAAA-VP64						AAAA-VPR
Dose	0	5	10	20	50	100	200	5	10	20	50	100	200	5	10	20	50	100	200	5	10	20	50	100	200
Raw Mean Fluorescence Intensity (MFI)	12.8	953	1291	2858	3126	4048	3931	16.1	27.3	87.9	294	554	1009	105	165	686	1542	2054	2171	1666	2970	4162	6567	6254	6499
	17.6	793	1189	2727	2743	3029	3507	15.9	27.5	151	340	731	864	79.9	129	658	1479	2055	2281	1714	3007	4808	5629	7055	6965
	11.9	688	1296	2372	2414	3147	3005	27.5	20	109	292	483	820	67.2	164	823	1485	2184	2224	1708	2964	5070	5686	7942	7947
Autofluorescence background subtracted data	12.0033	952.203	1290.2	2857.2	3125.2	4047.2	3930.2	15.3033	26.5033	87.1033	293.203	553.203	1008.2	104.203	164.203	685.203	1541.2	2053.2	2170.2	1665.2	2969.2	4161.2	6566.2	6253.2	6498.2
	16.8033	792.203	1188.2	2726.2	2742.2	3028.2	3506.2	15.1033	26.7033	150.203	339.203	730.203	863.203	79.1033	128.203	657.203	1478.2	2054.2	2280.2	1713.2	3006.2	4807.2	5628.2	7054.2	6964.2
	11.1033	687.203	1295.2	2371.2	2413.2	3146.2	3004.2	26.7033	19.2033	108.203	291.203	482.203	819.203	66.4033	163.203	822.203	1484.2	2183.2	2223.2	1707.2	2963.2	5069.2	5685.2	7941.2	7946.2
Converted into Molecules of Equivalent Fluorescein (MEFLs)	67365.7	5.34401e+06	7.24095e+06	1.60353e+07	1.75394e+07	2.27139e+07	2.20573e+07	85886.2	148743	488846	1.64553e+06	3.10472e+06	5.65829e+06	584815	921550	3.84553e+06	8.64962e+06	1.15231e+07	1.21797e+07	9.34554e+06	1.66639e+07	2.33537e+07	3.68512e+07	3.50946e+07	3.64696e+07
	94304.5	4.44604e+06	6.6685e+06	1.53001e+07	1.53899e+07	1.6995e+07	1.96777e+07	84763.7	149866	842979	1.90369e+06	4.09809e+06	4.84451e+06	443948	719509	3.68839e+06	8.29605e+06	1.15287e+07	1.27971e+07	9.61493e+06	1.68716e+07	2.69792e+07	3.15869e+07	3.959e+07	3.90849e+07
	62314.7	3.85676e+06	7.26901e+06	1.33078e+07	1.35435e+07	1.76573e+07	1.68603e+07	149866	107774	607264	1.63431e+06	2.70625e+06	4.59758e+06	372672	915938	4.61441e+06	8.32972e+06	1.22527e+07	1.24772e+07	9.58126e+06	1.66302e+07	2.84496e+07	3.19068e+07	4.4568e+07	4.45961e+07
Average	74661.7	4.54894e+06	7.05948e+06	1.48811e+07	1.5491e+07	1.91221e+07	1.95318e+07	106839	135461	646363	1.72784e+06	3.30302e+06	5.03346e+06	467145	852333	4.04945e+06	8.42513e+06	1.17682e+07	1.24847e+07	9.51391e+06	1.67219e+07	2.62609e+07	3.34483e+07	3.97509e+07	4.00502e+07
Fractional activation	0.00382257	0.232899	0.361436	0.761891	0.793116	0.979024	1	0.0212257	0.0269121	0.128413	0.343272	0.656212	1	0.0374175	0.0682704	0.324354	0.674839	0.94261	1	0.23755	0.417524	0.655699	0.83516	0.992526	1
Control samples for autofluorescence background subtraction	0.61	Mean
	1.29
	0.49	0.796667
Coefficient for conversion of MFI into MEFLs	5612.25
Error in coefficient for conversion of MFI into MEFLs	160.75

## Sheet: S6a-b
ZF mutant	No ZFa	RRRR	RARR	ARRR	AARR	RAAR	RAAA	AAAR	AAAA
Raw Mean Fluorescence Intensity (MFI)	13.9	3823	5091	5224	3929	2308	2266	1367	599
	13	3912	4971	3916	2743	1914	1341	1372	842
	12.4	4548	3712	4618	3325	2408	1413	1381	743
Autofluorescence background subtracted data	6.29667	3815.4	5083.4	5216.4	3921.4	2300.4	2258.4	1359.4	591.397
	5.39667	3904.4	4963.4	3908.4	2735.4	1906.4	1333.4	1364.4	834.397
	4.79667	4540.4	3704.4	4610.4	3317.4	2400.4	1405.4	1373.4	735.397
Converted into Molecules of Equivalent Fluorescein (MEFLs)	36774.4	2.2283e+07	2.96885e+07	3.04653e+07	2.29021e+07	1.3435e+07	1.31897e+07	7.93927e+06	3.45393e+06
	31518.1	2.28028e+07	2.89877e+07	2.28262e+07	1.59755e+07	1.11339e+07	7.78742e+06	7.96847e+06	4.87312e+06
	28013.9	2.65172e+07	2.16348e+07	2.69261e+07	1.93746e+07	1.4019e+07	8.20792e+06	8.02103e+06	4.29493e+06
Average	32102.1	2.38677e+07	2.67703e+07	2.67392e+07	1.94174e+07	1.28626e+07	9.72835e+06	7.97626e+06	4.20733e+06
Control samples for autofluorescence background subtraction	8.24	Mean
	6.99
	7.58	7.60333
Coefficient for conversion of MFI into MEFLs	5840.29
Error in coefficient for conversion of MFI into MEFLs	173.51

## Sheet: S6c
ZF mutant	RRRR					AARR					RAAR					AAAR
Number of binding sites	2	4	6	8	12	2	4	6	8	12	2	4	6	8	12	2	4	6	8	12
Raw Mean Fluorescence Intensity (MFI)	130	1464	2581	4124	3690	133	970	1698	2810	3163	93.3	606	1478	2090	2257	74.4	485	1026	1710	1892
	208	1370	2671	3961	3705	148	890	2108	2695	2944	104	610	1555	1808	2586	77.9	631	963	1762	1710
	169	1287	3190	4124	3716	144	1110	1784	2746	2922	97.4	501	1516	2175	2394	72.6	355	823	1406	1603
Autofluorescence background subtracted data	127.747	1461.75	2578.75	4121.75	3687.75	130.747	967.747	1695.75	2807.75	3160.75	91.0467	603.747	1475.75	2087.75	2254.75	72.1467	482.747	1023.75	1707.75	1889.75
	205.747	1367.75	2668.75	3958.75	3702.75	145.747	887.747	2105.75	2692.75	2941.75	101.747	607.747	1552.75	1805.75	2583.75	75.6467	628.747	960.747	1759.75	1707.75
	166.747	1284.75	3187.75	4121.75	3713.75	141.747	1107.75	1781.75	2743.75	2919.75	95.1467	498.747	1513.75	2172.75	2391.75	70.3467	352.747	820.747	1403.75	1600.75
Converted into Molecules of Equivalent Fluorescein (MEFLs)	1.22394e+06	1.4005e+07	2.4707e+07	3.94905e+07	3.53323e+07	1.25268e+06	9.27198e+06	1.62469e+07	2.6901e+07	3.02831e+07	872318	5.7845e+06	1.41391e+07	2.00027e+07	2.16027e+07	691237	4.6252e+06	9.80852e+06	1.63619e+07	1.81057e+07
	1.97126e+06	1.31044e+07	2.55693e+07	3.79288e+07	3.5476e+07	1.3964e+06	8.5055e+06	2.01752e+07	2.57992e+07	2.81849e+07	974835	5.82282e+06	1.48769e+07	1.73009e+07	2.47549e+07	724771	6.02402e+06	9.20491e+06	1.68601e+07	1.63619e+07
	1.5976e+06	1.23092e+07	3.05418e+07	3.94905e+07	3.55814e+07	1.35807e+06	1.06133e+07	1.70709e+07	2.62878e+07	2.79741e+07	911600	4.77849e+06	1.45032e+07	2.08171e+07	2.29153e+07	673991	3.37967e+06	7.86357e+06	1.34493e+07	1.53368e+07
Average	1.5976e+06	1.31395e+07	2.69393e+07	3.89699e+07	3.54632e+07	1.33572e+06	9.4636e+06	1.7831e+07	2.63294e+07	2.8814e+07	919584	5.46194e+06	1.45064e+07	1.93735e+07	2.3091e+07	696666	4.67629e+06	8.959e+06	1.55571e+07	1.66014e+07
Normalized to RRRR	1	1	1	1	1	0.836079	0.72024	0.661895	0.675633	0.812504	0.575604	0.415688	0.538484	0.497142	0.651124	0.436071	0.355896	0.332562	0.399209	0.468131
Control samples for autofluorescence background subtraction	2.16	Mean
	2.46
	2.14	2.25333
Coefficient for conversion of MFI into MEFLs	9581
Error in coefficient for conversion of MFI into MEFLs	86.5

## Sheet: S6d
ZF	ZF1				ZF2				ZF3				ZF4				ZF5
Activation domain	No ZFa	VP16	VP64	VPR	No ZFa	VP16	VP64	VPR	No ZFa	VP16	VP64	VPR	No ZFa	VP16	VP64	VPR	No ZFa	VP16	VP64	VPR
Raw Mean Fluorescence Intensity (MFI)	8.03	37.3	41.3	389	6.15	83.6	86.8	548	5.89	35.9	38.2	1433	5.37	8.54	9.32	88.8	5.13	9.57	18.3	255
	8.07	57.7	36	412	6.24	66.7	75.9	524	5.23	25.2	46	1594	5.21	7.42	11.6	95.6	5.29	9.63	16.1	296
	6.45	50.7	44.7	425	5.36	55.7	82.8	491	5.59	26.4	34.3	1228	5.94	9.28	10.6	66.8	7.37	9.15	12.8	247
Autofluorescence background subtracted data	5.97667	35.2467	39.2467	386.947	4.09667	81.5467	84.7467	545.947	3.83667	33.8467	36.1467	1430.95	3.31667	6.48667	7.26667	86.7467	3.07667	7.51667	16.2467	252.947
	6.01667	55.6467	33.9467	409.947	4.18667	64.6467	73.8467	521.947	3.17667	23.1467	43.9467	1591.95	3.15667	5.36667	9.54667	93.5467	3.23667	7.57667	14.0467	293.947
	4.39667	48.6467	42.6467	422.947	3.30667	53.6467	80.7467	488.947	3.53667	24.3467	32.2467	1225.95	3.88667	7.22667	8.54667	64.7467	5.31667	7.09667	10.7467	244.947
Converted into Molecules of Equivalent Fluorescein (MEFLs)	19179.1	113107	125943	1.24171e+06	13146.2	261683	271952	1.75194e+06	12311.9	108614	115995	4.59191e+06	10643.2	20815.7	23318.7	278370	9873.02	24121	52135.6	811706
	19307.5	178570	108935	1.31552e+06	13435	207451	236974	1.67493e+06	10193.9	74277.7	141025	5.10856e+06	10129.7	17221.6	30635.3	300191	10386.5	24313.5	45075.8	943275
	14108.9	156107	136853	1.35724e+06	10611.1	172152	259116	1.56903e+06	11349.2	78128.5	103480	3.93406e+06	12472.3	23190.4	27426.3	207772	17061.2	22773.2	34486.1	786034
Average	17531.8	149261	123910	1.30482e+06	12397.4	213762	256014	1.6653e+06	11285	87006.7	120166	4.54484e+06	11081.7	20409.2	27126.7	262111	12440.2	23735.9	43899.1	847005
Control samples for autofluorescence background subtraction	1.64	Mean
	2.12
	2.4	2.05333
Coefficient for conversion of MFI into MEFLs	3209
Error in coefficient for conversion of MFI into MEFLs	45.2
