# Supplementary material for: The COMET toolkit for composing customizable genetic programs in mammalian cells
Source: Nat Commun. 2020 Feb 7;11:779. doi: 10.1038/s41467-019-14147-5 (PMC7005830; doi:10.1038/s41467-019-14147-5)
Supplement: Supplementary file 8 — Source Data [file 41467_2019_14147_MOESM8_ESM.zip › Source Data/Figure 5.xlsx]

## Sheet: 5b
Condition	RO	ZFa Only	ZF1i	ZF1i-DsRed	ZF2i	ZF2i-DsRed
Raw Mean Fluorescence Intensity (MFI)	16.9	3221	1739	296	1501	167
	18.6	2877	1910	314	1577	89.5
	15.7	3384	1635	458	1547	167
Autofluorescence background subtracted data	13.16	3217.26	1735.26	292.26	1497.26	163.26
	14.86	2873.26	1906.26	310.26	1573.26	85.76
	11.96	3380.26	1631.26	454.26	1543.26	163.26
Converted into Molecules of Equivalent Fluorescein (MEFLs)	62840.4	1.53628e+07	8.28606e+06	1.39557e+06	7.14958e+06	779584
	70958.1	1.37201e+07	9.1026e+06	1.48153e+06	7.51249e+06	409513
	57110.3	1.61411e+07	7.78945e+06	2.16914e+06	7.36924e+06	779584
Average	63636.3	1.50747e+07	8.3927e+06	1.68208e+06	7.34377e+06	656227
Control samples for autofluorescence background subtraction	2.91	Mean
	3.95
	4.36	3.74
Coefficient for conversion of MFI into MEFLs	4775.11
Error in coefficient for conversion of MFI into MEFLs	243.81

## Sheet: 5d
Promoter	ZF1x6-C	ZF1x6-S	ZF1x6-C														ZF1x6-S
ZFi	No ZFa or Zfi	No ZFa or Zfi	ZF1i							ZF1i-DsRed							ZF1i							ZF1i-DsRed
Dose			0	10	20	40	80	160	400	0	10	20	40	80	160	400	0	10	20	40	80	160	400	0	10	20	40	80	160	400
Raw Mean Fluorescence Intensity (MFI)	39.9	7.29	8125	7552	7608	4851	3730	2723	973	9182	5194	3754	1726	475	111	22.2	691	608	397	281	115	59.5	24.8	722	385	226	77	40.8	29.5	3.36
	15.5	5.72	7855	8178	7069	4641	3874	2892	812	9336	6031	3823	1905	352	142	24.9	800	578	482	280	121	56.3	21.2	783	370	231	80.5	40.3	14.3	3.29
	15.7	7.76	8286	7808	6798	4704	3396	2451	657	8794	5739	3461	1864	290	129	22.4	827	525	410	237	137	59.4	16.5	775	384	263	105	38.3	16.2	2.15
Autofluorescence background subtracted data	39.9	7.29	8125	7552	7608	4851	3730	2723	973	9182	5194	3754	1726	475	111	22.2	691	608	397	281	115	59.5	24.8	722	385	226	77	40.8	29.5	3.36
	15.5	5.72	7855	8178	7069	4641	3874	2892	812	9336	6031	3823	1905	352	142	24.9	800	578	482	280	121	56.3	21.2	783	370	231	80.5	40.3	14.3	3.29
	15.7	7.76	8286	7808	6798	4704	3396	2451	657	8794	5739	3461	1864	290	129	22.4	827	525	410	237	137	59.4	16.5	775	384	263	105	38.3	16.2	2.15
Converted into Molecules of Equivalent Fluorescein (MEFLs)	136036	24854.7	2.77015e+07	2.57479e+07	2.59389e+07	1.65391e+07	1.27171e+07	9.28385e+06	3.31737e+06	3.13053e+07	1.77085e+07	1.2799e+07	5.88466e+06	1.61947e+06	378446	75689.1	2.35591e+06	2.07293e+06	1.35354e+06	958047	392083	202860	84553.6	2.4616e+06	1.31263e+06	770529	262525	139104	100578	11455.7
	52846	19501.9	2.6781e+07	2.78822e+07	2.41012e+07	1.58231e+07	1.32081e+07	9.86004e+06	2.76845e+06	3.18303e+07	2.05622e+07	1.30342e+07	6.49495e+06	1.20012e+06	484138	84894.6	2727536	1.97064e+06	1.64334e+06	954638	412540	191950	72279.7	2.66958e+06	1.26149e+06	787576	274458	137400	48754.7	11217
	53527.9	26457.1	2.82505e+07	2.66208e+07	2.31772e+07	1.60379e+07	1.15784e+07	8.35649e+06	2.23999e+06	2.99824e+07	1.95667e+07	1.18e+07	6.35516e+06	988732	439815	76371	2.81959e+06	1.78995e+06	1.39786e+06	808033	467091	202520	56255.4	2.6423e+06	1.30922e+06	896677	357989	130581	55232.6	7330.25
Average	80803.3	23604.6	2.75777e+07	2.67503e+07	2.44058e+07	1.61334e+07	1.25012e+07	9.16679e+06	2.77527e+06	3.10394e+07	1.92791e+07	1.25444e+07	6.24492e+06	1.26944e+06	434133	78984.9	2.63435e+06	1.94451e+06	1.46491e+06	906906	423905	199110	71029.6	2.59116e+06	1.29444e+06	818261	298324	135695	68188.4	10001
Control samples for autofluorescence background subtraction	0.88	Mean
	0.067
	0.44	0.462333
Coefficient for conversion of MFI into MEFLs	3409.42
Error in coefficient for conversion of MFI into MEFLs	146.19

## Sheet: 5e Top
Condition	Reporter Only	ZFa; no ZFi	RRRR	RARR	ARRR	AARR	RAAR	RAAA	AAAR	AAAA
Raw Mean Fluorescence Intensity (MFI)	12.6	1391	245	283	255	392	444	1596	699	1044
	15.9	1347	314	262	281	340	526	1082	561	1138
	16.3	1227	287	261	206	328	534	1305	565	1010
Autofluorescence background subtracted data	5.43333	1383.83	237.833	275.833	247.833	384.833	436.833	1588.83	691.833	1036.83
	8.73333	1339.83	306.833	254.833	273.833	332.833	518.833	1074.83	553.833	1130.83
	9.13333	1219.83	279.833	253.833	198.833	320.833	526.833	1297.83	557.833	1002.83
Converted into Molecules of Equivalent Fluorescein (MEFLs)	21575.9	5.49524e+06	944443	1.09534e+06	984154	1.52818e+06	1.73468e+06	6.3093e+06	2.74729e+06	4.1173e+06
	34680.3	5.32052e+06	1.21844e+06	1.01195e+06	1.0874e+06	1.32169e+06	2.0603e+06	4.2682e+06	2.19929e+06	4.49057e+06
	36268.7	4.84399e+06	1.11123e+06	1.00798e+06	789573	1.27404e+06	2.09207e+06	5.15374e+06	2.21517e+06	3.98228e+06
Average	30841.7	5.21992e+06	1.09137e+06	1.03842e+06	953709	1.37464e+06	1.96235e+06	5.24375e+06	2.38725e+06	4.19672e+06
Fractional Activation	0.00590846	1	0.209078	0.198935	0.182706	0.263345	0.375935	1.00456	0.457335	0.803981
Control samples for autofluorescence background subtraction	7.01	Mean
	7.32
	7.17	7.16667
Coefficient for conversion of MFI into MEFLs	3971.03
Error in coefficient for conversion of MFI into MEFLs	95.1

## Sheet: 5e Bottom
Condition	Reporter Only	ZFa; no ZFi	RRRR	RARR	ARRR	AARR	RAAR	RAAA	AAAR	AAAA
Raw Mean Fluorescence Intensity (MFI)	19.9	7903	185	177	203	314	274	726	379	1195
	25.4	8575	214	234	228	309	491	1001	505	1153
	26.5	8090	186	213	213	514	467	977	489	962
Autofluorescence background subtracted data	14.48	7897.58	179.58	171.58	197.58	308.58	268.58	720.58	373.58	1189.58
	19.98	8569.58	208.58	228.58	222.58	303.58	485.58	995.58	499.58	1147.58
	21.08	8084.58	180.58	207.58	207.58	508.58	461.58	971.58	483.58	956.58
Converted into Molecules of Equivalent Fluorescein (MEFLs)	28588.9	1.55927e+07	354557	338762	390096	609251	530276	1.42269e+06	737585	2.34867e+06
	39447.9	1.69195e+07	411814	451301	439455	599379	958715	1.96564e+06	986356	2.26575e+06
	41619.7	1.5962e+07	356532	409840	409840	1.00413e+06	911330	1.91826e+06	954766	1.88864e+06
Average	36552.2	1.61581e+07	374301	399968	413130	737585	800107	1.76886e+06	892902	2.16769e+06
Fractional Activation	0.00226216	1	0.023165	0.0247534	0.025568	0.0456481	0.0495175	0.109472	0.0552604	0.134155
Control samples for autofluorescence background subtraction	5.72	Mean
	5.67
	4.87	5.42
Coefficient for conversion of MFI into MEFLs	1974.37
Error in coefficient for conversion of MFI into MEFLs	11.64

## Sheet: S8a
ZFi	No ZFa or Zfi	ZFa; No ZFi	ZF2i							ZF1i
Dose			0.1	0.2	0.5	1	1.5	2	10	0.1	0.2	0.5	1	1.5	2	10
Raw Mean Fluorescence Intensity (MFI)	20.8	5233	5567	4555	3883	2462	1571	1751	194	4837	4612	5770	3054	2113	1910	189
	21.5	6084	6222	6149	4603	2580	1636	1595	192	5114	5067	4723	2657	2182	2076	120
	25.3	5012	4030	5184	3104	2886	1822	1742	208	5331	4408	3804	3300	2105	1927	97.4
Autofluorescence background subtracted data	20.8	5233	5567	4555	3883	2462	1571	1751	194	4837	4612	5770	3054	2113	1910	189
	21.5	6084	6222	6149	4603	2580	1636	1595	192	5114	5067	4723	2657	2182	2076	120
	25.3	5012	4030	5184	3104	2886	1822	1742	208	5331	4408	3804	3300	2105	1927	97.4
Converted into Molecules of Equivalent Fluorescein (MEFLs)	103657	2.60786e+07	2.77431e+07	2.26998e+07	1.93509e+07	1.22694e+07	7.82906e+06	8.72609e+06	966797	2.41051e+07	2.29839e+07	2.87547e+07	1.52196e+07	1.05301e+07	9.51847e+06	941880
	107145	3.03196e+07	3.10073e+07	3.06435e+07	2.2939e+07	1.28574e+07	8.15299e+06	7.94867e+06	956830	2.54856e+07	2.52513e+07	2.3537e+07	1.32411e+07	1.0874e+07	1.03457e+07	598019
	126082	2.49773e+07	2.00835e+07	2.58344e+07	1.54688e+07	1.43824e+07	9.07992e+06	8.68124e+06	1.03657e+06	2.6567e+07	2.19672e+07	1.89572e+07	16445517	1.04902e+07	9.60319e+06	485392
Average	112295	2.71251e+07	2.62779e+07	2.63926e+07	1.92529e+07	1.31697e+07	8.35399e+06	8.452e+06	986731	2.53859e+07	2.34008e+07	2.37497e+07	1.49687e+07	1.06314e+07	9.82246e+06	675097
Control samples for autofluorescence background subtraction	0.4	Mean
	-0.011
	0.65	0.346333
Coefficient for conversion of MFI into MEFLs	4983.49
Error in coefficient for conversion of MFI into MEFLs	206.45

## Sheet: S8b
ZFi	No ZFa or Zfi	ZFa; No ZFi	ZF2i							ZF1i
Dose			0.1	0.2	0.5	1	1.5	2	10	0.1	0.2	0.5	1	1.5	2	10
Raw Mean Fluorescence Intensity (MFI)	28	11130	2606	3311	619	184	97.6	85.4	8.79	8590	6018	2697	673	314	199	37.7
	29.8	8977	4107	3209	540	203	106	90.3	20.1	8404	7025	2508	763	277	192	8.37
	34.3	12996	4567	3587	637	208	46.5	95.4	29	6495	4864	2290	634	225	141	30.2
Autofluorescence background subtracted data	28	11130	2606	3311	619	184	97.6	85.4	8.79	8590	6018	2697	673	314	199	37.7
	29.8	8977	4107	3209	540	203	106	90.3	20.1	8404	7025	2508	763	277	192	8.37
	34.3	12996	4567	3587	637	208	46.5	95.4	29	6495	4864	2290	634	225	141	30.2
Converted into Molecules of Equivalent Fluorescein (MEFLs)	154528	6.1425e+07	1.43822e+07	1.8273e+07	3.41618e+06	1.01547e+06	538642	471311	48510.9	4.74071e+07	3.32126e+07	1.48844e+07	3.7142e+06	1.73293e+06	1.09826e+06	208061
	164462	4.95429e+07	2.2666e+07	1.77101e+07	2.98019e+06	1.12033e+06	585000	498354	110929	4.63806e+07	3.87701e+07	1.38413e+07	4.2109e+06	1.52873e+06	1.05962e+06	46192.9
	189297	7.17232e+07	2.52047e+07	1.97962e+07	3.51552e+06	1.14792e+06	256627	526500	160047	3.58451e+07	2.68438e+07	1.26382e+07	3.49896e+06	1.24175e+06	778161	166670
Average	169429	6.08971e+07	2.0751e+07	1.85931e+07	3.30396e+06	1.09458e+06	460090	498722	106496	4.32109e+07	3.29421e+07	1.3788e+07	3.80802e+06	1.50113e+06	978680	140308
Control samples for autofluorescence background subtraction	11.9	Mean
	7.15
	6.07	8.37333
Coefficient for conversion of MFI into MEFLs	5518.87
Error in coefficient for conversion of MFI into MEFLs	111.53

## Sheet: S8c
Minimal Promoter	YB_TATA																	CMV_min
ZFi	No ZFa or Zfi	ZFa; No ZFi	ZF1i							ZFa; No ZFi	ZF1i-DsRed							No ZFa or Zfi	ZFa; No ZFi	ZF1i							ZFa; No ZFi	ZF1i-DsRed
Dose			0.1	0.2	0.5	1	1.5	2	10		0.1	0.2	0.5	1	1.5	2	10			0.1	0.2	0.5	1	1.5	2	10		0.1	0.2	0.5	1	1.5	2	10
Raw Mean Fluorescence Intensity (MFI)	33.2	20079	16412	16698	13384	9973	8708	5452	334	15979	14739	8385	3846	739	527	313	13.6	123	21269	20320	20154	16755	14440	12521	8734	600	19829	17490	6477	4458	1302	749	471	24.5
	27.9	21006	17285	16960	13212	10743	8275	5557	349	17452	13622	9052	3173	870	388	218	17.1	82.1	20615	20479	20282	16770	13901	11378	11034	504	22468	16952	6117	4525	1546	452	366	25.2
	30.1	21053	14142	16067	12949	11932	8459	5917	396	16125	12452	8166	2754	825	459	262	9.26	83.3	18665	20193	17754	17616	14612	11835	8732	647	22147	16707	6903	4558	1434	593	402	33
Autofluorescence background subtracted data	33.2	20079	16412	16698	13384	9973	8708	5452	334	15979	14739	8385	3846	739	527	313	13.6	123	21269	20320	20154	16755	14440	12521	8734	600	19829	17490	6477	4458	1302	749	471	24.5
	27.9	21006	17285	16960	13212	10743	8275	5557	349	17452	13622	9052	3173	870	388	218	17.1	82.1	20615	20479	20282	16770	13901	11378	11034	504	22468	16952	6117	4525	1546	452	366	25.2
	30.1	21053	14142	16067	12949	11932	8459	5917	396	16125	12452	8166	2754	825	459	262	9.26	83.3	18665	20193	17754	17616	14612	11835	8732	647	22147	16707	6903	4558	1434	593	402	33
Converted into Molecules of Equivalent Fluorescein (MEFLs)	247247	1.49532e+08	1.22223e+08	1.24353e+08	9.96732e+07	7.42708e+07	6.48501e+07	4.06021e+07	2.48736e+06	1.18999e+08	1.09764e+08	6.24447e+07	2.86419e+07	5.50347e+06	3.92467e+06	2.33097e+06	101282	916004	1.58394e+08	1.51327e+08	1.50091e+08	1.24778e+08	1.07537e+08	9.32463e+07	6.50438e+07	4468314	1.4767e+08	1.30251e+08	4.82354e+07	3.31996e+07	9.69624e+06	5.57795e+06	3.50763e+06	182456
	207777	1.56436e+08	1.28725e+08	1.26304e+08	9.83923e+07	8.00052e+07	6.16255e+07	4.1384e+07	2.59907e+06	1.29968e+08	1.01446e+08	6.7412e+07	2.36299e+07	6.47906e+06	2.88951e+06	1.62349e+06	127347	611414	1.53524e+08	1.52511e+08	1.51044e+08	1.24889e+08	1.03523e+08	8.47341e+07	8.21723e+07	3.75338e+06	1.67323e+08	1.26245e+08	4.55545e+07	3.36985e+07	1.15134e+07	3.36613e+06	2.72567e+06	187669
	224160	1.56786e+08	1.05318e+08	1.19654e+08	9.64337e+07	8.88599e+07	6.29958e+07	4.4065e+07	2.94909e+06	1.20086e+08	9.27324e+07	6.08138e+07	2.05096e+07	6.14393e+06	3.41826e+06	1.95116e+06	68961	620351	1.39002e+08	1.50381e+08	1.32217e+08	1.3119e+08	1.08818e+08	8.81375e+07	6.50289e+07	4.81833e+06	1.64933e+08	1.2442e+08	5.1408e+07	3.39443e+07	1.06793e+07	4.41618e+06	2.99377e+06	245757
Average	226395	1.54251e+08	1.18755e+08	1.23437e+08	9.81664e+07	8.10453e+07	6.31571e+07	4.2017e+07	2.67851e+06	1.23018e+08	1.01314e+08	6.35568e+07	2.42605e+07	6.04215e+06	3.41081e+06	1.96854e+06	99196.6	715923	1.50307e+08	1.51406e+08	1.44451e+08	1.26952e+08	1.06626e+08	8.8706e+07	70748305	4.34668e+06	1.59976e+08	1.26972e+08	4.83993e+07	3.36141e+07	1.06296e+07	4.45342e+06	3.07569e+06	205294
Control samples for autofluorescence background subtraction	-0.037	Mean
	-0.41
	0.13	-0.105667
Coefficient for conversion of MFI into MEFLs	7447.19
Error in coefficient for conversion of MFI into MEFLs	83.32
