# Supplementary material for: The COMET toolkit for composing customizable genetic programs in mammalian cells
Source: Nat Commun. 2020 Feb 7;11:779. doi: 10.1038/s41467-019-14147-5 (PMC7005830; doi:10.1038/s41467-019-14147-5)
Supplement: Supplementary file 8 — Source Data [file 41467_2019_14147_MOESM8_ESM.zip › Source Data/Figure 6.xlsx]

## Sheet: 6a
Promoter	x1		x3-S		x6-S		x12-S		x3-C		x6-C		x12-C		CAG
Condition	RO	ZFa	RO	ZFa	RO	ZFa	RO	ZFa	RO	ZFa	RO	ZFa	RO	ZFa
Raw Mean Fluorescence Intensity (MFI)	6.61	3.88	2.62	9.12	2.61	118	1.49	539	3.66	137	44.8	2839	3.71	14696	4346
	5.59	3.84	2.57	9.72	2.32	111	1.31	594	3.09	138	3.29	3003	6.09	15347	4490
	5.03	4.35	3.58	8.54	2.8	110	1.04	540	4.04	138	3.48	2925	2.75	15925	4281
Autofluorescence background subtracted data	5.67333	2.94333	1.68333	8.18333	1.67333	117.063	0.553333	538.063	2.72333	136.063	43.8633	2838.06	2.77333	14695.1	4345.06
	4.65333	2.90333	1.63333	8.78333	1.38333	110.063	0.373333	593.063	2.15333	137.063	2.35333	3002.06	5.15333	15346.1	4489.06
	4.09333	3.41333	2.64333	7.60333	1.86333	109.063	0.103333	539.063	3.10333	137.063	2.54333	2924.06	1.81333	15924.1	4280.06
Converted into Molecules of Equivalent PE-Texas Red (MEPTRs)	5325.93	2763.1	1580.25	7682.23	1570.87	109895	519.45	505115	2556.57	127731	41177.4	2.66427e+06	2603.51	1.37952e+07	4.07899e+06
	4368.39	2725.55	1533.32	8245.49	1298.62	103324	350.472	556747	2021.47	128670	2209.23	2.81823e+06	4837.77	1.44063e+07	4.21418e+06
	3842.68	3204.32	2481.47	7137.74	1749.23	102385	97.0057	506054	2913.3	128670	2387.59	2.74501e+06	1702.29	1.4949e+07	4.01797e+06
Average	4512.33	2897.65	1865.01	7688.49	1539.57	105201	322.309	522639	2497.11	128357	15258.1	2.7425e+06	3047.86	1.43835e+07	4.10371e+06
Control samples for autofluorescence background subtraction	1.13	Mean
	0.36
	1.32	0.936667
Coefficient for conversion of MFI into MEPTRs	938.765
Error in coefficient for conversion of MFI into MEPTRs	21.34

## Sheet: 6b
Promoter	x1		x3-S		x6-S		x12-S		x3-C		x6-C		x12-C		CAG
Condition	RO	ZFa	RO	ZFa	RO	ZFa	RO	ZFa	RO	ZFa	RO	ZFa	RO	ZFa
Raw Mean Fluorescence Intensity (MFI)	2.12	5.33	0.86	11.1	1.53	70.8	1.19	325	0.96	116	0.82	1455	1.04	5388	1372
	2.01	6.59	0.78	11.5	0.94	69.8	1.18	287	0.89	125	0.99	1659	0.8	5085	1472
	0.95	5.78	0.88	10.5	1.19	72.1	1.46	295	1.55	113	1.08	1424	0.92	4702	1386
Autofluorescence background subtracted data	1.18333	4.39333	-0.0766667	10.1633	0.593333	69.8633	0.253333	324.063	0.0233333	115.063	-0.116667	1454.06	0.103333	5387.06	1371.06
	1.07333	5.65333	-0.156667	10.5633	0.00333333	68.8633	0.243333	286.063	-0.0466667	124.063	0.0533333	1658.06	-0.136667	5084.06	1471.06
	0.0133333	4.84333	-0.0566667	9.56333	0.253333	71.1633	0.523333	294.063	0.613333	112.063	0.143333	1423.06	-0.0166667	4701.06	1385.06
Converted into Molecules of Equivalent PE-Texas Red (MEPTRs)	1110.87	4124.31	-71.972	9540.98	557.001	65585.3	237.82	304219	21.9045	108017	-109.523	1.36502e+06	97.0057	5.05719e+06	1.28711e+06
	1007.61	5307.15	-147.073	9916.49	3.12922	64646.5	228.433	268546	-43.809	116466	50.0675	1.55653e+06	-128.298	4.77274e+06	1.38098e+06
	12.5169	4546.75	-53.1967	8977.72	237.82	66805.6	491.287	276056	575.776	105201	134.556	1.33592e+06	-15.6461	4.41319e+06	1.30025e+06
Average	710.332	4659.4	-90.7473	9478.4	265.983	65679.1	319.18	282941	184.624	109895	25.0337	1.41916e+06	-15.6461	4.74771e+06	1.32278e+06
Control samples for autofluorescence background subtraction	1.13	Mean
	0.36
	1.32	0.936667
Coefficient for conversion of MFI into MEPTRs	938.765
Error in coefficient for conversion of MFI into MEPTRs	21.34

## Sheet: 6c
Promoter	x1		x3-S		x6-S		x12-S		x3-C		x6-C		x12-C		CAG
Condition	RO	ZFa	RO	ZFa	RO	ZFa	RO	ZFa	RO	ZFa	RO	ZFa	RO	ZFa
Raw Mean Fluorescence Intensity (MFI)	7.22	40.9	6.46	265	6.84	2600	7.41	3300	8.85	1823	7.85	11571	7.62	27938	22102
	7.6	40.3	5.8	261	7.05	2553	8.04	3362	10.2	1819	7	11725	8.18	27896	22080
	6.74	40.9	6.52	266	6.06	2582	8.2	3333	9.34	1894	7.15	11616	7.84	28204	21958
Autofluorescence background subtracted data	1.29667	34.9767	0.536667	259.077	0.916667	2594.08	1.48667	3294.08	2.92667	1817.08	1.92667	11565.1	1.69667	27932.1	22096.1
	1.67667	34.3767	-0.123333	255.077	1.12667	2547.08	2.11667	3356.08	4.27667	1813.08	1.07667	11719.1	2.25667	27890.1	22074.1
	0.816667	34.9767	0.596667	260.077	0.136667	2576.08	2.27667	3327.08	3.41667	1888.08	1.22667	11610.1	1.91667	28198.1	21952.1
Converted into Molecules of Equivalent PE-Texas Red (MEPTRs)	99.1302	2673.97	41.0282	19806.4	70.0792	198317	113.656	251832	223.744	138916	147.294	884150	129.71	2.13541e+06	1.68925e+06
	128.181	2628.1	-9.42883	19500.6	86.1337	194724	161.819	256572	326.951	138610	82.3112	895923	172.522	2.1322e+06	1.68756e+06
	62.4342	2673.97	45.6152	19882.9	10.4482	196941	174.051	254355	261.204	144343	93.7787	887590	146.529	2.15574e+06	1.67824e+06
Average	96.5818	2658.68	25.7382	19730	55.5537	196661	149.842	254253	270.633	140623	107.795	889221	149.587	2.14112e+06	1.68501e+06
Control samples for autofluorescence background subtraction	6.86	Mean
	5.63
	5.28	5.92333
Coefficient for conversion of MFI into MEPTRs	76.45
Error in coefficient for conversion of MFI into MEPTRs	1.15

## Sheet: S10d
Promoter	x0		x1
Condition	RO	ZFa	RO	ZFa
Raw Mean Fluorescence Intensity (MFI)	6.11	8.7	7.22	40.9
	6.81	8.16	7.6	40.3
	7.58	8.04	6.74	40.9
Autofluorescence background subtracted data	0.186667	2.77667	1.29667	34.9767
	0.886667	2.23667	1.67667	34.3767
	1.65667	2.11667	0.816667	34.9767
Converted into Molecules of Equivalent PE-Texas Red (MEPTRs)	14.2707	212.276	99.1302	2673.97
	67.7857	170.993	128.181	2628.1
	126.652	161.819	62.4342	2673.97
Average	69.5695	181.696	96.5818	2658.68
Control samples for autofluorescence background subtraction	6.86	Mean
	5.63
	5.28	5.92333
Coefficient for conversion of MFI into MEPTRs	76.45
Error in coefficient for conversion of MFI into MEPTRs	1.15
