# Supplementary material for: The COMET toolkit for composing customizable genetic programs in mammalian cells
Source: Nat Commun. 2020 Feb 7;11:779. doi: 10.1038/s41467-019-14147-5 (PMC7005830; doi:10.1038/s41467-019-14147-5)
Supplement: Supplementary file 8 — Source Data [file 41467_2019_14147_MOESM8_ESM.zip › Source Data/Figure 7.xlsx]

## Sheet: 7b
Promoter	ZF1x6-S								ZF1x6-C
System	ZFa (VP16)		RaZF (VP16)		RaZF (VP64)		RaZF (VPR)		ZFa (VP16)		RaZF (VP16)		RaZF (VP64)		RaZF (VPR)
Condition	RO	ZFa	DMSO	Rapa	DMSO	Rapa	DMSO	Rapa	RO	ZFa	DMSO	Rapa	DMSO	Rapa	DMSO	Rapa
Raw Mean Fluorescence Intensity (MFI)	8.83	129	14.1	15.5	11.5	22.1	33	737	8.48	1882	66.5	342	35.8	864	189	4818
	7.58	151	10.4	15.7	12	28.6	32.1	921	8.96	2099	39.3	393	45.4	664	239	4494
	9.24	126	10.7	16.6	12.3	37	40.2	1024	13	1531	40.1	264	55.4	947	214	4234
Autofluorescence background subtracted data	1.63667	121.807	6.90667	8.30667	4.30667	14.9067	25.8067	729.807	1.28667	1874.81	59.3067	334.807	28.6067	856.807	181.807	4810.81
	0.386667	143.807	3.20667	8.50667	4.80667	21.4067	24.9067	913.807	1.76667	2091.81	32.1067	385.807	38.2067	656.807	231.807	4486.81
	2.04667	118.807	3.50667	9.40667	5.10667	29.8067	33.0067	1016.81	5.80667	1523.81	32.9067	256.807	48.2067	939.807	206.807	4226.81
Converted into Molecules of Equivalent Fluorescein (MEFLs)	8551.37	636424	36086.4	43401.3	22501.8	77885.4	134836	3.81314e+06	6722.67	9.79562e+06	309870	1.74932e+06	149466	4.4767e+06	949916	2.51358e+07
	2020.28	751371	16754.4	44446.2	25114.2	111847	130134	4.77452e+06	9230.6	1.09294e+07	167753	2.01579e+06	199625	3.43173e+06	1.21116e+06	2.3443e+07
	10693.6	620749	18321.9	49148.6	26681.7	155736	172456	5.31268e+06	30339.1	7.96169e+06	171933	1.34178e+06	251874	4.91037e+06	1.08054e+06	2.20845e+07
Average	7088.41	669515	23720.9	45665.4	24765.9	115156	145809	4.63345e+06	15430.8	9.56224e+06	216519	1.7023e+06	200322	4.27293e+06	1.08054e+06	2.35544e+07
Fold induction		94.4521		1.92511		4.64979		31.7776		619.686		7.86213		21.3304		21.7988
Control samples for autofluorescence background subtraction	7.07	Mean
	7.22
	7.29	7.19333
Coefficient for conversion of MFI into MEFLs	5224.87
Error in coefficient for conversion of MFI into MEFLs	116.64

## Sheet: 7c, S12a
Treatment	RO	ZF1	DMSO																Rapamycin
FKBP-ZF plasmid dose (ng)	0	0	20				50				100				200				20				50				100				200
AD-FRB plasmid dose (ng)	0	0	20	50	100	200	20	50	100	200	20	50	100	200	20	50	100	200	20	50	100	200	20	50	100	200	20	50	100	200	20	50	100	200
Raw Mean Fluorescence Intensity (MFI)	11.2	9401	121	132	127	183	120	216	176	206	169	189	266	203	123	175	146	168	550	1264	2124	3158	401	1054	2534	2569	308	1117	1812	3085	163	457	1195	2777
	13.8	9834	120	131	144	177	142	179	251	181	157	149	216	218	124	135	172	178	476	1132	2074	2571	371	1332	3213	2802	284	1010	1768	3412	202	361	1292	2733
	12.2	9170	107	108	162	237	188	169	186	224	146	166	265	270	131	147	177	211	444	1062	1709	2547	268	1018	2311	2964	316	802	2081	3447	121	390	1361	2699
Autofluorescence background subtracted data	10.6533	9400.45	120.453	131.453	126.453	182.453	119.453	215.453	175.453	205.453	168.453	188.453	265.453	202.453	122.453	174.453	145.453	167.453	549.453	1263.45	2123.45	3157.45	400.453	1053.45	2533.45	2568.45	307.453	1116.45	1811.45	3084.45	162.453	456.453	1194.45	2776.45
	13.2533	9833.45	119.453	130.453	143.453	176.453	141.453	178.453	250.453	180.453	156.453	148.453	215.453	217.453	123.453	134.453	171.453	177.453	475.453	1131.45	2073.45	2570.45	370.453	1331.45	3212.45	2801.45	283.453	1009.45	1767.45	3411.45	201.453	360.453	1291.45	2732.45
	11.6533	9169.45	106.453	107.453	161.453	236.453	187.453	168.453	185.453	223.453	145.453	165.453	264.453	269.453	130.453	146.453	176.453	210.453	443.453	1061.45	1708.45	2546.45	267.453	1017.45	2310.45	2963.45	315.453	801.453	2080.45	3446.45	120.453	389.453	1360.45	2698.45
Converted into Molecules of Equivalent Fluorescein (MEFLs)	23978.3	2.11584e+07	271114	295873	284619	410662	268863	484938	394907	462430	379151	424167	597477	455678	275616	392656	327383	376901	1.2367e+06	2.84376e+06	4.77943e+06	7.10673e+06	901332	2.37109e+06	5.70225e+06	5.78102e+06	692010	2.51289e+06	4.07718e+06	6.94243e+06	365647	1.02738e+06	2.68845e+06	6.24919e+06
	29830.3	2.21329e+07	268863	293622	322882	397158	318380	401659	563715	406161	352142	334136	484938	489440	277866	302625	385904	399408	1.07014e+06	2.54665e+06	4.66689e+06	5.78552e+06	833809	2.99681e+06	7.23053e+06	6.30546e+06	637991	2.27206e+06	3.97815e+06	7.67843e+06	453427	811301	2.90678e+06	6.15015e+06
	26229.1	2.06384e+07	239603	241854	363396	532204	421916	379151	417415	502944	327383	372399	595226	606480	293622	329634	397158	473684	998116	2.3891e+06	3.84535e+06	5.73151e+06	601979	2.29006e+06	5.20032e+06	6.67008e+06	710016	1.8039e+06	4.68264e+06	7.75721e+06	271114	876574	3.06208e+06	6.07362e+06
Average	26679.2	2.13099e+07	259860	277116	323632	446675	336387	421916	458679	457178	352892	376901	559214	517199	282368	341638	370148	416664	1.10165e+06	2.59317e+06	4.43056e+06	6.20792e+06	779040	2.55265e+06	6.04436e+06	6.25219e+06	680006	2.19628e+06	4.24599e+06	7.45936e+06	363396	905084	2.88577e+06	6.15765e+06
Fold induction		798.745																	4.2394	9.3577	13.6901	13.8981	2.31591	6.05015	13.1778	13.6756	1.92695	5.82722	7.59279	14.4226	1.28696	2.64924	7.79625	14.7785
Control samples for autofluorescence background subtraction	0.71	Mean
	0.37
	0.56	0.546667
Coefficient for conversion of MFI into MEFLs	2250.78
Error in coefficient for conversion of MFI into MEFLs	71.03

## Sheet: 7d, S12e
Activation domain			VP64																		VPR
Treatment	RO	ZF1	DMSO									Rapamycin									DMSO									Rapamycin
FKBP-ZF localization tag			NES	None	NLS	NES	None	NLS	NES	None	NLS	NES	None	NLS	NES	None	NLS	NES	None	NLS	NES	None	NLS	NES	None	NLS	NES	None	NLS	NES	None	NLS	NES	None	NLS	NES	None	NLS
AD-FRB localization tag			NES			None			NLS			NES			None			NLS			NES			None			NLS			NES			None			NLS
Raw Mean Fluorescence Intensity (MFI)	3.01	7623	133	53.4	43.1	122	81.5	40.8	216	61.6	63.5	6330	4647	5903	5657	5604	6014	7049	4569	4528	1158	888	421	1266	915	594	1716	1518	1066	13805	10219	10988	11778	10810	11035	11182	15777	15291
	3.32	6737	143	46.6	37.1	96.4	55.7	38.7	116	79.6	64	6621	5668	7062	6204	7484	5872	7751	5796	4800	1181	980	506	1259	1043	593	1788	1746	930	11762	12124	11846	13195	10750	12213	15008	17267	17240
	2.44	6728	99.2	48.7	40.2	125	59.4	41.6		70	59.7	6067	4640	6764	5852	6217	5903	5952	5716	4546	1184	915	409	1246	909	711	1773	1488	858	10699	9643	12919	13897	9346	13587	15432	15389	15459
Autofluorescence background subtracted data	2.877	7622.87	132.867	53.267	42.967	121.867	81.367	40.667	215.867	61.467	63.367	6329.87	4646.87	5902.87	5656.87	5603.87	6013.87	7048.87	4568.87	4527.87	1157.87	887.867	420.867	1265.87	914.867	593.867	1715.87	1517.87	1065.87	13804.9	10218.9	10987.9	11777.9	10809.9	11034.9	11181.9	15776.9	15290.9
	3.187	6736.87	142.867	46.467	36.967	96.267	55.567	38.567	115.867	79.467	63.867	6620.87	5667.87	7061.87	6203.87	7483.87	5871.87	7750.87	5795.87	4799.87	1180.87	979.867	505.867	1258.87	1042.87	592.867	1787.87	1745.87	929.867	11761.9	12123.9	11845.9	13194.9	10749.9	12212.9	15007.9	17266.9	17239.9
	2.307	6727.87	99.067	48.567	40.067	124.867	59.267	41.467		69.867	59.567	6066.87	4639.87	6763.87	5851.87	6216.87	5902.87	5951.87	5715.87	4545.87	1183.87	914.867	408.867	1245.87	908.867	710.867	1772.87	1487.87	857.867	10698.9	9642.87	12918.9	13896.9	9345.87	13586.9	15431.9	15388.9	15458.9
Converted into Molecules of Equivalent Fluorescein (MEFLs)	9413.4	2.49416e+07	434734	174287	140586	398743	266229	133060	706306	201117	207334	2.0711e+07	1.52043e+07	1.93139e+07	1.8509e+07	1.83356e+07	1.96771e+07	2.30635e+07	1.49491e+07	1.4815e+07	3.78848e+06	2.90506e+06	1.37706e+06	4.14185e+06	2.9934e+06	1.9431e+06	5.61423e+06	4.96638e+06	3.48746e+06	4.51688e+07	3.34356e+07	3.59518e+07	3.85366e+07	3.53693e+07	3.61055e+07	3.65865e+07	5.16211e+07	5.0031e+07
	10427.7	2.20427e+07	467454	152038	120954	314981	181812	126189	379111	260012	208970	2.16631e+07	1.8545e+07	2.31061e+07	2.02987e+07	2.44868e+07	1.92125e+07	2.53604e+07	1.89638e+07	1.57049e+07	3.86374e+06	3.20608e+06	1.65517e+06	4.11895e+06	3.41221e+06	1.93983e+06	5.84981e+06	5.71239e+06	3.04248e+06	3.84842e+07	3.96687e+07	3.87591e+07	4.31729e+07	3.5173e+07	3.99599e+07	4.9105e+07	5.64963e+07	5.6408e+07
	7548.39	2.20132e+07	324142	158909	131097	408559	193919	135678		228601	194900	1.98505e+07	1.51814e+07	2.2131e+07	1.9147e+07	2.03413e+07	1.93139e+07	1.94742e+07	1.8702e+07	1.48738e+07	3.87355e+06	2.9934e+06	1.33779e+06	4.07641e+06	2.97377e+06	2.32592e+06	5.80073e+06	4.86823e+06	2.8069e+06	3.50062e+07	3.1551e+07	4.22699e+07	4.54699e+07	3.05792e+07	4.44555e+07	5.04923e+07	5.03516e+07	5.05806e+07
Average	9129.83	2.29992e+07	408777	161744	130879	374094	213987	131643	542709	229910	203735	2.07415e+07	1.63102e+07	2.1517e+07	1.93182e+07	2.10546e+07	1.94011e+07	2.26327e+07	1.75383e+07	1.51312e+07	3.84192e+06	3.03484e+06	1.45667e+06	4.11241e+06	3.12646e+06	2.06962e+06	5.75492e+06	5.18233e+06	3.11228e+06	3.95531e+07	3.48851e+07	3.89936e+07	4.23931e+07	3.37072e+07	4.01737e+07	4.53946e+07	5.2823e+07	5.23399e+07
Fold induction		2519.13										50.7405	100.84	164.404	51.6401	98.392	147.377	41.7033	76.2833	74.2694										10.2951	11.4949	26.7689	10.3086	10.7813	19.4111	7.88796	10.1929	16.8172
Control samples for autofluorescence background subtraction	-0.18	Mean
	0.48
	0.099	0.133
Coefficient for conversion of MFI into MEFLs	3271.95
Error in coefficient for conversion of MFI into MEFLs	120.6

## Sheet: S12b
FKBP-ZF plasmid dose (ng)	0		50		20		20		20
VP64-FRB plasmid dose (ng)	0		50		20		40		100
Condition	RO	ZFa	DMSO	Rapa	DMSO	Rapa	DMSO	Rapa	DMSO	Rapa
Raw Mean Fluorescence Intensity (MFI)	8.67	3267	47.4	711	85.9	214	59.5	483	73.6	954
	11.2	2998	52.6	483	50.9	218	44	491	59.2	760
	8.41	2270	40.5	557	71.5	263	49.6	355	49.1	661
Autofluorescence background subtracted data	6.99	3265.32	45.72	709.32	84.22	212.32	57.82	481.32	71.92	952.32
	9.52	2996.32	50.92	481.32	49.22	216.32	42.32	489.32	57.52	758.32
	6.73	2268.32	38.82	555.32	69.82	261.32	47.92	353.32	47.42	659.32
Converted into Molecules of Equivalent Fluorescein (MEFLs)	24979.4	1.16689e+07	163385	2.53482e+06	300968	758745	206625	1.72004e+06	257013	3.4032e+06
	34020.6	1.07076e+07	181967	1.72004e+06	175892	773039	151234	1.74863e+06	205553	2.70992e+06
	24050.3	8.10605e+06	138727	1.98449e+06	249508	933851	171246	1.26262e+06	169460	2.35614e+06
Average	27683.4	1.01609e+07	161360	2.07978e+06	242123	821878	176369	1.5771e+06	210675	2.82309e+06
Fold induction		367.038		12.8891		3.39447		8.94205		13.4002
Control samples for autofluorescence background subtraction	2.2	Mean
	1.53
	1.31	1.68
Coefficient for conversion of MFI into MEFLs	3573.59
Error in coefficient for conversion of MFI into MEFLs	133.049

## Sheet: S12c
FKBP-ZF plasmid dose (ng)	0		50		20		20		20
VPR-FRB plasmid dose (ng)	0		50		20		40		100
Condition	RO	ZFa	DMSO	Rapa	DMSO	Rapa	DMSO	Rapa	DMSO	Rapa
Raw Mean Fluorescence Intensity (MFI)	14.1	2824	351	4114	226	2800	194	2286	294	3153
	15.8	3387	426	3667	228	2378	165	2240	294	3521
	13.6	2974	373	3753	222	2371	186	1992	255	2820
Autofluorescence background subtracted data	10.2667	2820.17	347.167	4110.17	222.167	2796.17	190.167	2282.17	290.167	3149.17
	11.9667	3383.17	422.167	3663.17	224.167	2374.17	161.167	2236.17	290.167	3517.17
	9.76667	2970.17	369.167	3749.17	218.167	2367.17	182.167	1988.17	251.167	2816.17
Converted into Molecules of Equivalent Fluorescein (MEFLs)	56204.6	1.54389e+07	1.90055e+06	2.2501e+07	1.21624e+06	1.53075e+07	1.04106e+06	1.24937e+07	1.58851e+06	1.724e+07
	65511.2	1.8521e+07	2.31114e+06	2.00539e+07	1.22719e+06	1.29973e+07	882302	1.22418e+07	1.58851e+06	1.92546e+07
	53467.3	1.62601e+07	2.02099e+06	2.05247e+07	1.19435e+06	1.2959e+07	997266	1.08842e+07	1.375e+06	1.5417e+07
Average	58394.3	1.674e+07	2.07756e+06	2.10265e+07	1.2126e+06	1.37546e+07	973543	1.18732e+07	1.51734e+06	1.73039e+07
Fold induction		286.672		10.1208		11.3431		12.1959		11.4041
Control samples for autofluorescence background subtraction	4.3	Mean
	3.39
	3.81	3.83333
Coefficient for conversion of MFI into MEFLs	5474.47
Error in coefficient for conversion of MFI into MEFLs	66.95

## Sheet: S12d
ZF Fusion Protein	None			FKBP-ZF			ZFi			ZFi-DsRed
VPR-FRB	No	Yes		No	Yes		No	Yes		No	Yes
Condition	Media	DMSO	Rapa	Media	DMSO	Rapa	Media	DMSO	Rapa	Media	DMSO	Rapa
Raw Mean Fluorescence Intensity (MFI)	6.78	17	10.7	15.9	78.9	2157	13.2	81.4	31.3	1.97	12.3	11.8
	7.12	15.2	10.7	10.8	106	2096	12.6	72.7	31.1	1.02	15.5	10
	6.73	14.6	10.8	11	66.1	2053	16.4	52.2	33.4	0.5	18.5	9.92
Autofluorescence background subtracted data	2.68333	12.9033	6.60333	11.8033	74.8033	2152.9	9.10333	77.3033	27.2033	-2.12667	8.20333	7.70333
	3.02333	11.1033	6.60333	6.70333	101.903	2091.9	8.50333	68.6033	27.0033	-3.07667	11.4033	5.90333
	2.63333	10.5033	6.70333	6.90333	62.0033	2048.9	12.3033	48.1033	29.3033	-3.59667	14.4033	5.82333
Converted into Molecules of Equivalent Fluorescein (MEFLs)	8209.34	39476.2	20202.1	36110.9	228852	6.58655e+06	27850.6	236500	83225.3	-6506.28	25097.1	23567.4
	9249.53	33969.3	20202.1	20508	311761	6.39993e+06	26014.9	209884	82613.5	-9412.69	34887.1	18060.5
	8056.37	32133.7	20508	21119.9	189692	6.26837e+06	37640.6	147166	89650	-11003.6	44065.3	17815.8
Average	8505.08	35193.1	20304.1	25912.9	243435	6.41828e+06	30502	197850	85162.9	-8974.18	34683.2	19814.6
Control samples for autofluorescence background subtraction	4.14	Mean
	4.19
	3.96	4.09667
Coefficient for conversion of MFI into MEFLs	3059.38
Error in coefficient for conversion of MFI into MEFLs	49.83

## Sheet: S12f
					Plasmid number
					Localization signal
					Component

## Sheet: S12g
FKBP-ZF plasmid dose (ng)			20		20		20		20		20		20		20		20		20		20
NES-VP64-FRB plasmid dose (ng)			100		200		300		400		500
NLS-VP64-FRB plasmid dose (ng)													100		200		300		400		500
Condition	RO	ZFa	DMSO	Rapa	DMSO	Rapa	DMSO	Rapa	DMSO	Rapa	DMSO	Rapa	DMSO	Rapa	DMSO	Rapa	DMSO	Rapa	DMSO	Rapa	DMSO	Rapa
Raw Mean Fluorescence Intensity (MFI)	8.5	7077	72.9	6072	111	5973	140	6262	151	6509	169	4748	113	4090	148	3951	151	2895	151	2433	181	1700
	8.55	7312	88.2	5549	110	6632	134	6826	141	5876	161	4221	99.6	4348	117	4568	133	2937	190	2677	137	1729
	8.68	6954	91.7	5797	105	7000	139	6979	165	5303	159	4803	89.5	4468	148	4898	159	2963	182	2331	150	1671
Autofluorescence background subtracted data	8.367	7076.87	72.767	6071.87	110.867	5972.87	139.867	6261.87	150.867	6508.87	168.867	4747.87	112.867	4089.87	147.867	3950.87	150.867	2894.87	150.867	2432.87	180.867	1699.87
	8.417	7311.87	88.067	5548.87	109.867	6631.87	133.867	6825.87	140.867	5875.87	160.867	4220.87	99.467	4347.87	116.867	4567.87	132.867	2936.87	189.867	2676.87	136.867	1728.87
	8.547	6953.87	91.567	5796.87	104.867	6999.87	138.867	6978.87	164.867	5302.87	158.867	4802.87	89.367	4467.87	147.867	4897.87	158.867	2962.87	181.867	2330.87	149.867	1670.87
Converted into Molecules of Equivalent Fluorescein (MEFLs)	33257.7	2.81296e+07	289239	2.41349e+07	440682	2.37414e+07	555953	2.48901e+07	599677	2.58719e+07	671224	1.88722e+07	448632	1.62567e+07	587752	1.57042e+07	599677	1.15067e+07	599677	9.67033e+06	718923	6.75675e+06
	33456.5	2.90637e+07	350055	2.2056e+07	436707	2.63608e+07	532104	2.71319e+07	559928	2.33558e+07	639425	1.67774e+07	395368	1.72822e+07	464531	1.81567e+07	528129	1.16737e+07	754697	1.06402e+07	544029	6.87202e+06
	33973.2	2.76407e+07	363967	2.30418e+07	416833	2.78236e+07	551978	2.77401e+07	655325	2.10782e+07	631476	1.90908e+07	355222	1.77592e+07	587752	1.94684e+07	631476	1.1777e+07	722898	9.26489e+06	595702	6.64148e+06
Average	33562.5	2.8278e+07	334420	2.30776e+07	431407	2.59752e+07	546678	2.65874e+07	604977	2.34353e+07	647375	1.82468e+07	399741	1.70994e+07	546678	1.77764e+07	586427	1.16525e+07	692424	9.85847e+06	619551	6.75675e+06
Fold induction		842.549		69.0077		60.2105		48.6344		38.7375		28.1858		42.7761		32.5171		19.8703		14.2376		10.9059
Control samples for autofluorescence background subtraction	-0.18	Mean
	0.48
	0.099	0.133
Coefficient for conversion of MFI into MEFLs	3974.87
Error in coefficient for conversion of MFI into MEFLs	120.6

## Sheet: S13a
System		ZFa(VP16)	ZFa(VP64)	RaZF (VP16)				RaZF (VP64)				RaZF (VPR)
AD-FRB plasmid dose (ng)				50		250		50		50		50		50
Localization				AD to nucleus		No AD localization		AD to nucleus		AD to cytosol		AD to nucleus		AD to cytosol
Condition	RO	ZFa	ZFa	DMSO	Rapa	DMSO	Rapa	DMSO	Rapa	DMSO	Rapa	DMSO	Rapa	DMSO	Rapa
Raw Mean Fluorescence Intensity (MFI)	11.7	6409	8725	177	2092	167	6118	165	4240	167	5302	610	9065	478	9018
	13.5	8030	11070	190	2002	161	6712	181	3946	138	6105	532	9862	403	9078
	12.8	7024	10714	199	1926	180	6397	161	4325	136	5990	505	9593	445	9055
Autofluorescence background subtracted data	11.387	6408.69	8724.69	176.687	2091.69	166.687	6117.69	164.687	4239.69	166.687	5301.69	609.687	9064.69	477.687	9017.69
	13.187	8029.69	11069.7	189.687	2001.69	160.687	6711.69	180.687	3945.69	137.687	6104.69	531.687	9861.69	402.687	9077.69
	12.487	7023.69	10713.7	198.687	1925.69	179.687	6396.69	160.687	4324.69	135.687	5989.69	504.687	9592.69	444.687	9054.69
Converted into Molecules of Equivalent Fluorescein (MEFLs)	60483.1	3.40403e+07	4.6342e+07	938489	1.11102e+07	885373	3.24946e+07	874750	2.25195e+07	885373	2.81604e+07	3.23841e+06	4.81479e+07	2.53728e+06	4.78983e+07
	70043.9	4.26504e+07	5.87976e+07	1.00754e+06	1.06321e+07	853503	3.56497e+07	959735	2.09579e+07	731337	3.24256e+07	2.8241e+06	5.23812e+07	2.13891e+06	4.8217e+07
	66325.8	3.73069e+07	5.69067e+07	1.05534e+06	1.02285e+07	954424	3.39766e+07	853503	2.2971e+07	720714	3.18148e+07	2.68069e+06	5.09524e+07	2.362e+06	4.80948e+07
Average	65617.6	3.79992e+07	5.40154e+07	1.00046e+06	1.06569e+07	897767	3.40403e+07	895996	2.21494e+07	779141	3.08002e+07	2.9144e+06	5.04939e+07	2.34606e+06	4.807e+07
Fold induction		579.101	823.185		10.6521		37.9167		24.7205		39.531		17.3256		20.4897
Control samples for autofluorescence background subtraction	0.83	Mean
	0.17
	-0.061	0.313
Coefficient for conversion of MFI into MEFLs	5311.59
Error in coefficient for conversion of MFI into MEFLs	100.339

## Sheet: S13b
Treatment	RO	ZFa	DMSO						Rapa
Concentration			0	1e-10	1e-09	1e-08	1e-07	1e-06	0	1e-10	1e-09	1e-08	1e-07	1e-06
Raw Mean Fluorescence Intensity (MFI)	12	4305	186	159	155	88.4	142	242	131	132	169	920	2312	2501
	9.2	4948	154	172	149	91.4	142	231	169	135	190	973	2472	3054
		5086	102	182	184	146	150	189	149	140	210	938	2215	2411
Autofluorescence background subtracted data	11.335	4304.34	185.335	158.335	154.335	87.735	141.335	241.335	130.335	131.335	168.335	919.335	2311.34	2500.34
	8.535	4947.34	153.335	171.335	148.335	90.735	141.335	230.335	168.335	134.335	189.335	972.335	2471.34	3053.34
		5085.34	101.335	181.335	183.335	145.335	149.335	188.335	148.335	139.335	209.335	937.335	2214.34	2410.34
Converted into Molecules of Equivalent Fluorescein (MEFLs)	46063.5	1.74921e+07	753170	643447	627191	356540	574361	980744	529659	533723	684085	3.73602e+06	9.39287e+06	1.01609e+07
	34684.8	2.01051e+07	623127	696276	602808	368732	574361	936042	684085	545915	769425	3.9514e+06	1.00431e+07	1.24082e+07
		2.06659e+07	411808	736915	745042	590617	606872	765361	602808	566234	850702	3.80917e+06	8.99868e+06	9.79519e+06
Average	40374.2	1.94211e+07	596035	692212	658347	438629	585198	894049	605517	548624	768071	3.8322e+06	9.47821e+06	1.07881e+07
Control samples for autofluorescence background subtraction	0.58	Mean
	1.34
	0.075	0.665
Coefficient for conversion of MFI into MEFLs	4063.83
Error in coefficient for conversion of MFI into MEFLs	209.29
