# Supplementary material for: The COMET toolkit for composing customizable genetic programs in mammalian cells
Source: Nat Commun. 2020 Feb 7;11:779. doi: 10.1038/s41467-019-14147-5 (PMC7005830; doi:10.1038/s41467-019-14147-5)
Supplement: Supplementary file 8 — Source Data [file 41467_2019_14147_MOESM8_ESM.zip › Source Data/Figure 8.xlsx]

## Sheet: 8b
Promoter	AND gate, n=1				AND gate, n=2				AND gate, n=3				AND gate, n=4
ZF2a	No	Yes	No	Yes	No	Yes	No	Yes	No	Yes	No	Yes	No	Yes	No	Yes
ZF3a	No	No	Yes	Yes	No	No	Yes	Yes	No	No	Yes	Yes	No	No	Yes	Yes
Raw Mean Fluorescence Intensity (MFI)	25.5	433	74.8	666	18.3	1800	275	5797	17.3	1883	654	10466	20.3	2865	1958	12442
	27.2	424	86.9	859	24.7	1608	371	9869	19.7	2335	640	14182	15.2	3471	3882	10346
	24.5	453	80.8	700	26.7	1884	402	11371	20.1	2176	751	7872	13.7	3228	1756	9619
Autofluorescence background subtracted data	21.6133	429.113	70.9133	662.113	14.4133	1796.11	271.113	5793.11	13.4133	1879.11	650.113	10462.1	16.4133	2861.11	1954.11	12438.1
	23.3133	420.113	83.0133	855.113	20.8133	1604.11	367.113	9865.11	15.8133	2331.11	636.113	14178.1	11.3133	3467.11	3878.11	10342.1
	20.6133	449.113	76.9133	696.113	22.8133	1880.11	398.113	11367.1	16.2133	2172.11	747.113	7868.11	9.81333	3224.11	1752.11	9615.11
Converted into Molecules of Equivalent Fluorescein (MEFLs)	76566.1	1.52015e+06	251213	2.34556e+06	51059.8	6.3628e+06	960430	2.05223e+07	47517.3	6.65683e+06	2.30305e+06	3.70625e+07	58144.9	1.01356e+07	6.92252e+06	4.40625e+07
	82588.4	1.48827e+06	294078	3.02927e+06	73732.1	5.68264e+06	1.30051e+06	3.49476e+07	56019.4	8.25806e+06	2.25346e+06	5.02265e+07	40077.9	1.22824e+07	1.37384e+07	3.66374e+07
	73023.6	1.591e+06	272469	2.46601e+06	80817.1	6.66038e+06	1.41033e+06	4.02685e+07	57436.4	7.6948e+06	2.64668e+06	2.78731e+07	34764.1	1.14216e+07	6.20693e+06	3.40619e+07
Average	77392.7	1.53314e+06	272587	2.61362e+06	68536.3	6.23527e+06	1.22376e+06	3.19128e+07	53657.7	7.53656e+06	2.40106e+06	3.83874e+07	44329	1.12798e+07	8.95594e+06	3.82539e+07
Control samples for autofluorescence background subtraction	3.85	Mean
	3.67
	4.14	3.88667
Coefficient for conversion of MFI into MEFLs	3542.54
Error in coefficient for conversion of MFI into MEFLs	57.19

## Sheet: 8c, S14b
ZF3a plasmid dose (ng)	0							5							10							20							50							100							200
ZF2a plasmid dose (ng)	0	5	10	20	50	100	200	0	5	10	20	50	100	200	0	5	10	20	50	100	200	0	5	10	20	50	100	200	0	5	10	20	50	100	200	0	5	10	20	50	100	200	0	5	10	20	50	100	200
Raw Mean Fluorescence Intensity (MFI)	2.76	410	810	860	993	1216	1058	18.4	1763	2504	2414	2162	2688	2355	45.5	1646	2202	2292	2898	2010	3215	91.1	1601	2222	2344	3252	2616	3415	296	3474	3480	5010		6058	5506	394	2709	3698	3930	3728		4728	639	2799	2864	3561	3753	4443	4362
	3.95	413	613	726	910	1174	1231	15.5	1470	1929	1596	2208	2353	2020	55.6	2273	2438	2261	2584	2969	2929	100	1590	2281	2474	3027	3265	3239	397	3744	3620	4735	5486	6330	5675	548	2285	4852	3531	4275	5667	4752	659	2525	3305	3909	3447	4750	4497
	2.38	525	660	833	1039	1112	1201	19.7	1641	1982	2298	1903	2774	2040	62.3	2184	2403	2061	2469	3091	2629	107	1768	2641	2494	2468	3719	2697	290	3215	3678	5085	6668	6797	6635	477	2799	3345	3900	3909	4971	5159	624	2583	2931	3111	2931	3739	4284
Autofluorescence background subtracted data	5.52667	412.767	812.767	862.767	995.767	1218.77	1060.77	21.1667	1765.77	2506.77	2416.77	2164.77	2690.77	2357.77	48.2667	1648.77	2204.77	2294.77	2900.77	2012.77	3217.77	93.8667	1603.77	2224.77	2346.77	3254.77	2618.77	3417.77	298.767	3476.77	3482.77	5012.77		6060.77	5508.77	396.767	2711.77	3700.77	3932.77	3730.77	2.76667	4730.77	641.767	2801.77	2866.77	3563.77	3755.77	4445.77	4364.77
	6.71667	415.767	615.767	728.767	912.767	1176.77	1233.77	18.2667	1472.77	1931.77	1598.77	2210.77	2355.77	2022.77	58.3667	2275.77	2440.77	2263.77	2586.77	2971.77	2931.77	102.767	1592.77	2283.77	2476.77	3029.77	3267.77	3241.77	399.767	3746.77	3622.77	4737.77	5488.77	6332.77	5677.77	550.767	2287.77	4854.77	3533.77	4277.77	5669.77	4754.77	661.767	2527.77	3307.77	3911.77	3449.77	4752.77	4499.77
	5.14667	527.767	662.767	835.767	1041.77	1114.77	1203.77	22.4667	1643.77	1984.77	2300.77	1905.77	2776.77	2042.77	65.0667	2186.77	2405.77	2063.77	2471.77	3093.77	2631.77	109.767	1770.77	2643.77	2496.77	2470.77	3721.77	2699.77	292.767	3217.77	3680.77	5087.77	6670.77	6799.77	6637.77	479.767	2801.77	3347.77	3902.77	3911.77	4973.77	5161.77	626.767	2585.77	2933.77	3113.77	2933.77	3741.77	4286.77
Converted into Molecules of Equivalent Fluorescein (MEFLs)	81761.5	6.10647e+06	1.20241e+07	1.27638e+07	1.47314e+07	1.80304e+07	1.5693e+07	313140	2.61228e+07	3.70851e+07	3.57536e+07	3.20256e+07	3.98072e+07	3.48808e+07	714057	2.43919e+07	3.26173e+07	3.39488e+07	4.29139e+07	2.97769e+07	4.76036e+07	1.38866e+06	2.37261e+07	3.29132e+07	3.47181e+07	4.8151e+07	3.8742e+07	5.05624e+07	4.41995e+06	5.14353e+07	5.15241e+07	7.41589e+07		8.9663e+07	8.14967e+07	5.86977e+06	4.01179e+07	5.47491e+07	5.81814e+07	5.5193e+07	40930.1	6.9987e+07	9.4943e+06	4.14493e+07	4.24109e+07	5.27224e+07	5.55628e+07	6.57707e+07	6.45724e+07
	99366.4	6.15085e+06	9.10965e+06	1.07814e+07	1.35035e+07	1.74091e+07	1.82523e+07	270237	2.17881e+07	2.85786e+07	2.36522e+07	3.27061e+07	3.48512e+07	2.99248e+07	863476	3.36677e+07	3.61087e+07	3.34902e+07	3.82686e+07	4.39643e+07	4.33726e+07	1.52033e+06	2.35634e+07	3.3786e+07	3.66413e+07	4.48224e+07	4.83433e+07	4.79587e+07	5.91415e+06	5.54297e+07	5.35952e+07	7.00905e+07	8.12008e+07	9.3687e+07	8.39969e+07	8.14804e+06	3.38452e+07	7.18214e+07	5.22785e+07	6.32853e+07	8.38785e+07	7.0342e+07	9.79018e+06	3.73958e+07	4.89351e+07	5.78707e+07	5.10358e+07	7.03124e+07	6.65695e+07
	76139.8	7.80778e+06	9.80497e+06	1.23643e+07	1.54119e+07	1.64919e+07	1.78085e+07	332372	2.43179e+07	2.93626e+07	3.40375e+07	2.81939e+07	4.10795e+07	3.02207e+07	962596	3.2351e+07	3.55909e+07	3.05314e+07	3.65673e+07	4.57692e+07	3.89344e+07	1.62389e+06	2.61967e+07	3.91119e+07	3.69372e+07	3.65525e+07	5.50598e+07	3.99403e+07	4.33119e+06	4.76036e+07	5.44533e+07	7.52684e+07	9.86873e+07	1.00596e+08	9.81991e+07	7.09767e+06	4.14493e+07	4.95269e+07	5.77375e+07	5.78707e+07	7.35819e+07	7.63632e+07	9.27239e+06	3.82538e+07	4.34021e+07	4.60651e+07	4.34021e+07	5.53557e+07	6.34184e+07
Average	85755.9	6.68837e+06	1.03129e+07	1.19698e+07	1.45489e+07	1.73105e+07	1.72513e+07	305250	2.40762e+07	3.16754e+07	3.11478e+07	3.09752e+07	3.85793e+07	3.16754e+07	846710	3.01369e+07	3.47723e+07	3.26568e+07	3.925e+07	3.98368e+07	4.33035e+07	1.51096e+06	2.44954e+07	3.52704e+07	3.60988e+07	4.31753e+07	4.73817e+07	4.61538e+07	4.88843e+06	5.14895e+07	5.31908e+07	7.31726e+07	8.99441e+07	9.46486e+07	8.78976e+07	7.03849e+06	3.84708e+07	5.86991e+07	5.60658e+07	5.8783e+07	5.25005e+07	7.22307e+07	9.51895e+06	3.9033e+07	4.49161e+07	5.22194e+07	5.00003e+07	6.38129e+07	6.48534e+07
Control samples for autofluorescence background subtraction	-2.1	Mean
	-4.22
	-1.98	-2.76667
Coefficient for conversion of MFI into MEFLs	14794
Error in coefficient for conversion of MFI into MEFLs	1338.5

## Sheet: 8e, S14d
Promoter	Tri-AND gate, 1 repeat								Tri-AND gate, 2 repeats
ZF1a	No	No	No	Yes	No	Yes	Yes	Yes	No	Yes	No	No	No	Yes	Yes	Yes
ZF2a	No	Yes	No	No	Yes	No	Yes	Yes	No	No	Yes	No	Yes	No	Yes	Yes
ZF3a	No	No	Yes	No	Yes	Yes	No	Yes	No	No	No	Yes	Yes	Yes	No	Yes
Raw Mean Fluorescence Intensity (MFI)	13.6	26.6	18.9	23.8	37.7	31.6	51.6	83.2	15.2	38.8	45.5	28.3	95.8	90.5	262	638
	12.7	23.7	16.6	22.7	32.4	33.8	67.1	75.8	13.4	31.3	43.6	26.5	110	83.7	215	626
	11.8	29.8	16.8	23.7	34.7	24.8	49.9	67.6	13.3	42.4	40.4	25.3	99.9	87.9	239	738
Autofluorescence background subtracted data	7.25667	20.2567	12.5567	17.4567	31.3567	25.2567	45.2567	76.8567	8.85667	32.4567	39.1567	21.9567	89.4567	84.1567	255.657	631.657
	6.35667	17.3567	10.2567	16.3567	26.0567	27.4567	60.7567	69.4567	7.05667	24.9567	37.2567	20.1567	103.657	77.3567	208.657	619.657
	5.45667	23.4567	10.4567	17.3567	28.3567	18.4567	43.5567	61.2567	6.95667	36.0567	34.0567	18.9567	93.5567	81.5567	232.657	731.657
Converted into Molecules of Equivalent Fluorescein (MEFLs)	18087.9	50491.6	31298.6	43512.3	78159.3	62954.5	112806	191572	22076	80901.2	97601.5	54729	222979	209768	637247	1.57446e+06
	15844.6	43263.1	25565.7	40770.5	64948.6	68438.2	151441	173127	17589.4	62206.7	92865.6	50242.3	258374	192818	520096	1.54455e+06
	13601.2	58467.9	26064.2	43263.1	70681.5	46004.9	108569	152688	17340.1	89874.5	84889.3	47251.2	233198	203287	579918	1.82372e+06
Average	15844.6	50740.8	27642.8	42515.3	71263.1	59132.5	124272	172462	19001.8	77660.8	91785.5	50740.8	238184	201958	579087	1.64758e+06
Control samples for autofluorescence background subtraction	6.11	Mean
	6.88
	6.04	6.34333
Coefficient for conversion of MFI into MEFLs	2492.59
Error in coefficient for conversion of MFI into MEFLs	63.84

## Sheet: 8f
ZF2a	No	No	No	No	Yes	Yes	Yes	Yes	No	No	No	No	Yes	Yes	Yes	Yes
ZF3a	No	No	No	No	No	No	No	No	Yes	Yes	Yes	Yes	Yes	Yes	Yes	Yes
ZF2i-DsRed	No	Yes	No	Yes	No	Yes	No	Yes	No	Yes	No	Yes	No	Yes	No	Yes
ZF2i-DsRed	No	No	Yes	Yes	No	No	Yes	Yes	No	No	Yes	Yes	No	No	Yes	Yes
Raw Mean Fluorescence Intensity (MFI)	11	11	6.81	6.72	931	35.1	874	12.1	238	88.4	18.7	7.45	4579	357	1472	23.9
	11.8	8	8.31	6.4	995	34.8	908	14.6	173	66.5	9.24	6.4	5883	444	1247	23.3
	28.9	7.54	6.78	5.38	913	31.9	902	9.78	209	67.5	8.42	7.6	4660	417	927	21.7
Autofluorescence background subtracted data	5.66333	5.66333	1.47333	1.38333	925.663	29.7633	868.663	6.76333	232.663	83.0633	13.3633	2.11333	4573.66	351.663	1466.66	18.5633
	6.46333	2.66333	2.97333	1.06333	989.663	29.4633	902.663	9.26333	167.663	61.1633	3.90333	1.06333	5877.66	438.663	1241.66	17.9633
	23.5633	2.20333	1.44333	0.0433333	907.663	26.5633	896.663	4.44333	203.663	62.1633	3.08333	2.26333	4654.66	411.663	921.663	16.3633
Converted into Molecules of Equivalent Fluorescein (MEFLs)	29576.7	29576.7	7694.48	7224.45	4.83427e+06	155439	4.53659e+06	35321.5	1.21508e+06	433798	69790	11036.9	2.38859e+07	1.83656e+06	7.65964e+06	96947
	33754.7	13909.3	15528.2	5553.26	5.16851e+06	153872	4.71416e+06	48377.7	875621	319425	20385.1	5553.26	3.06961e+07	2.29092e+06	6.48458e+06	93813.5
	123059	11506.9	7537.8	226.308	4.74027e+06	138727	4.68282e+06	23205.3	1.06363e+06	324648	16102.7	11820.3	2.4309e+07	2.14991e+06	4.81338e+06	85457.5
Average	62130.3	18331	10253.5	4334.67	4.91435e+06	149346	4.64452e+06	35634.8	1.05145e+06	359290	35425.9	9470.13	2.6297e+07	2.09246e+06	6.3192e+06	92072.6
Control samples for autofluorescence background subtraction	5.4	Mean
	5.12
	5.49	5.33667
Coefficient for conversion of MFI into MEFLs	5222.5
Error in coefficient for conversion of MFI into MEFLs	187.98

## Sheet: S14e
Condition	RO	ZF2a AND ZF3a
ZFi			ZF2i-DsRed				ZF3i-DsRed				ZF2i-DsRed AND ZF3i-DsRed
ZFi-DsRed plasmid dose (ng)			50	100	200	500	50	100	200	500	50	100	200	400	500	1000
Raw Mean Fluorescence Intensity (MFI)	5.77	4984	720	458	102	29.3	1134	1206	655	263	388	124	14.9	8.21	9.91	8.92
	5.6	5127	928	528	133	26.4	1930	1794	667	194	387	76	15.8	7.51	12	11.2
	4.75	5793	1118	380	108	22.6	1595	1414	791	262	295	80.6	22.3	7.25	20.6	9.45
Autofluorescence background subtracted data	6.19033	4984.42	720.42	458.42	102.42	29.7203	1134.42	1206.42	655.42	263.42	388.42	124.42	15.3203	8.63033	10.3303	9.34033
	6.02033	5127.42	928.42	528.42	133.42	26.8203	1930.42	1794.42	667.42	194.42	387.42	76.4203	16.2203	7.93033	12.4203	11.6203
	5.17033	5793.42	1118.42	380.42	108.42	23.0203	1595.42	1414.42	791.42	262.42	295.42	81.0203	22.7203	7.67033	21.0203	9.87033
Converted into Molecules of Equivalent Fluorescein (MEFLs)	35437.8	2.85343e+07	4.12419e+06	2.62432e+06	586326	170140	6.49422e+06	6.90639e+06	3.75208e+06	1.508e+06	2.22359e+06	712269	87704.3	49406.1	59138.1	53470.6
	34464.6	2.93529e+07	5.31493e+06	3.02505e+06	763791	153538	1.10511e+07	1.02725e+07	3.82078e+06	1.113e+06	2.21787e+06	437483	92856.5	45398.8	71102.7	66522.9
	29598.6	3.31656e+07	6.40262e+06	2.17779e+06	620674	131785	9.1333e+06	8.09713e+06	4.53064e+06	1.50228e+06	1.69119e+06	463817	130067	43910.4	120335	56504.7
Average	33167	3.03509e+07	5.28058e+06	2.60905e+06	656930	151821	8.89287e+06	8.42535e+06	4.0345e+06	1.37443e+06	2.04422e+06	537857	103543	46238.4	83525.3	58832.7
Control samples for autofluorescence background subtraction	-0.58	Mean
	-0.78
	0.099	-0.420333
Coefficient for conversion of MFI into MEFLs	5724.7
Error in coefficient for conversion of MFI into MEFLs	95.95

## Sheet: S14f
Condition	RO	ZF2a AND ZF3a
ZFi		ZF1i-DsRed
ZFi-DsRed plasmid dose (ng)		0	50	100	200	500
Raw Mean Fluorescence Intensity (MFI)	10.5	3929	2849	2431	1362	404
	10.2	3559	3493	2533	1195	400
	12.8	3701	3365	2437	1306	372
Autofluorescence background subtracted data	2.79667	3921.3	2841.3	2423.3	1354.3	396.297
	2.49667	3551.3	3485.3	2525.3	1187.3	392.297
	5.09667	3693.3	3357.3	2429.3	1298.3	364.297
Converted into Molecules of Equivalent Fluorescein (MEFLs)	13904.7	1.94962e+07	1.41266e+07	1.20483e+07	6.73339e+06	1.97034e+06
	12413.1	1.76566e+07	1.73284e+07	1.25554e+07	5.90308e+06	1.95045e+06
	25340	1.83626e+07	1.6692e+07	1.20781e+07	6.45496e+06	1.81124e+06
Average	17219.2	1.85051e+07	1.6049e+07	1.22273e+07	6.36381e+06	1.91067e+06
Control samples for autofluorescence background subtraction	8.78	Mean
	6.97
	7.36	7.70333
Coefficient for conversion of MFI into MEFLs	4971.87
Error in coefficient for conversion of MFI into MEFLs	145.26
