# Supplementary material for: The COMET toolkit for composing customizable genetic programs in mammalian cells
Source: Nat Commun. 2020 Feb 7;11:779. doi: 10.1038/s41467-019-14147-5 (PMC7005830; doi:10.1038/s41467-019-14147-5)
Supplement: Supplementary file 8 — Source Data [file 41467_2019_14147_MOESM8_ESM.zip › Source Data/Plasmid maps 5 - mMoClo/pPD610 BxB1 Integrase Codon Optimized.gb]

LOCUS       pPD610 BxB1 Integrase Codon Optimized                 983 bp ds-DNA     linear   UNA 16-JUN-2019
DEFINITION  natural linear DNA
ACCESSION   .
VERSION     .
KEYWORDS    .
SOURCE      natural DNA sequence
  ORGANISM  unspecified
REFERENCE   1  (bases 1 to 983)
  AUTHORS   LeonardLab
  TITLE     Direct Submission
  JOURNAL   Exported Sunday, Jun 16, 2019 from SnapGene 4.3.7
            https://www.snapgene.com
FEATURES             Location/Qualifiers
     source          1..983
                     /organism="unspecified"
                     /mol_type="genomic DNA"
     CDS             1..787
                     /codon_start=2
                     /label=Integrase (Partial Sequence)
                     /translation="YATLNGKTVRDDDGAPLVRAEPILTREQLEALRAELVKTSRAKPA
                     VSTPSLLLRVLFCAVCGEPAYKFAGGGRKHPRYRCRSMGFPKHCGNGTVAMAEWDAFCE
                     EQVLDLLGDAERLEKVWVAGSDSAVELAEVNAELVDLTSLIGSPAYRAGSPQREALDAR
                     IAALAARQEELEGLEARPSGWEWRETGQRFGDWWREQDTAAKNTWLRSMNVRLTFDVRG
                     GLTRTIDFGDLQEYEQHLRLGSVVERLHTGMSPKKKRKV"
ORIGIN
        1 ttacgcaact ctgaatggga aaaccgtccg ggacgatgac ggagcaccac tggtgagggc
       61 tgagcctatt ctgacacgcg agcagctgga agctctgcgg gcagaactgg tgaagacctc
      121 cagagccaaa cctgccgtga gcaccccaag cctgctgctg agggtgctgt tctgcgccgt
      181 ctgtggggag ccagcataca agtttgccgg cgggggaaga aaacatcccc gctatcgatg
      241 ccggtctatg ggattcccta agcactgtgg aaacggcact gtggctatgg ccgagtggga
      301 cgccttttgt gaggaacagg tgctggatct gctgggagac gccgagaggc tggaaaaagt
      361 gtgggtcgct ggcagcgact ccgctgtgga gctggcagaa gtcaatgccg agctggtgga
      421 tctgacctcc ctgatcggat ctcctgcata tagggcaggc tcaccacagc gagaagctct
      481 ggacgcacga attgctgcac tggcagctcg acaggaggaa ctggaggggc tggaagcacg
      541 acctagcgga tgggagtggc gagaaacagg ccagcggttt ggggattggt ggagagagca
      601 ggacacagca gccaagaaca cttggctgag aagtatgaat gtcaggctga ctttcgatgt
      661 gcgcggcggg ctgacccgaa caatcgattt tggcgacctg caggagtatg aacagcacct
      721 gagactgggg agcgtggtcg aaagactgca cactgggatg tcaccaaaaa aaaaacgcaa
      781 agtttagtac ccagctttct tgtacaaagt ggtacgcgtg aattcactcc tcaggtgcag
      841 gctgcctatc agaaggtggt ggctggtgtg gccaatgccc tggctcacaa ataccactga
      901 gatctttttc cctctgccaa aaattatggg gacatcatga agccccttga gcatctgact
      961 tctggctaat aaaggaaatt tat
//
