# Supplementary material for: The COMET toolkit for composing customizable genetic programs in mammalian cells
Source: Nat Commun. 2020 Feb 7;11:779. doi: 10.1038/s41467-019-14147-5 (PMC7005830; doi:10.1038/s41467-019-14147-5)
Supplement: Supplementary file 8 — Source Data [file 41467_2019_14147_MOESM8_ESM.zip › Source Data/Plasmid maps 5 - mMoClo/pPD616 pLink6.gb]

LOCUS       pPD616 pLink6                3318 bp ds-DNA     circular SYN 16-JUN-2019
DEFINITION  [GAGC-GGGA] - Bpil.
ACCESSION   urn.local.katherine.89-8438igo
VERSION     .
KEYWORDS    .
SOURCE      synthetic DNA construct
  ORGANISM  synthetic DNA construct
REFERENCE   1  (bases 1 to 3318)
  AUTHORS   .
  TITLE     Direct Submission
  JOURNAL   Exported Sunday, Jun 16, 2019 from SnapGene 4.3.7
            https://www.snapgene.com
FEATURES             Location/Qualifiers
     source          1..3318
                     /organism="synthetic DNA construct"
                     /mol_type="other DNA"
     primer_bind     474..490
                     /label=M13 fwd
                     /note="common sequencing primer, one of multiple similar 
                     variants"
     misc_feature    521..548
                     /label=Link 6
     primer_bind     complement(1042..1058)
                     /label=M13 rev
                     /note="common sequencing primer, one of multiple similar 
                     variants"
     protein_bind    1066..1082
                     /label=lac operator
                     /bound_moiety="lac repressor encoded by lacI"
                     /note="The lac repressor binds to the lac operator to 
                     inhibit transcription in E. coli. This inhibition can be 
                     relieved by adding lactose or 
                     isopropyl-beta-D-thiogalactopyranoside (IPTG)."
     promoter        complement(1090..1120)
                     /label=lac promoter
                     /note="promoter for the E. coli lac operon"
     protein_bind    1135..1156
                     /label=CAP binding site
                     /bound_moiety="E. coli catabolite activator protein"
                     /note="CAP binding activates transcription in the presence 
                     of cAMP."
     rep_origin      complement(1444..2032)
                     /direction=LEFT
                     /label=ori
                     /note="high-copy-number ColE1/pMB1/pBR322/pUC origin of 
                     replication"
     CDS             complement(2203..2994)
                     /codon_start=1
                     /gene="aadA"
                     /product="aminoglycoside adenylyltransferase (Murphy, 
                     1985)"
                     /label=SmR
                     /note="confers resistance to spectinomycin and 
                     streptomycin"
                     /translation="MREAVIAEVSTQLSEVVGVIERHLEPTLLAVHLYGSAVDGGLKPH
                     SDIDLLVTVTVRLDETTRRALINDLLETSASPGESEILRAVEVTIVVHDDIIPWRYPAK
                     RELQFGEWQRNDILAGIFEPATIDIDLAILLTKAREHSVALVGPAAEELFDPVPEQDLF
                     EALNETLTLWNSPPDWAGDERNVVLTLSRIWYSAVTGKIAPKDVAADWAMERLPAQYQP
                     VILEARQAYLGQEEDRLASRADQLEEFVHYVKGEITKVVGK"
     promoter        complement(3214..3318)
                     /gene="bla"
                     /label=AmpR promoter
ORIGIN
        1 cacatttccc cgaaaagtgc cacctgacgt ctaagaaacc attattatca tgacattaac
       61 ctataaaaat aggcgtatca cgaggccctt tcgactcgcg cgtttcggtg atgacggtga
      121 aaacctctga cacatgcagc tcccggagat ggtcacagct tgtctgtaag cggatgccgg
      181 gagcagacaa gcccgtcagg gcgcgtcagc gggtgttggc gggtgtcggg gctggcttaa
      241 ctatgcggca tcagagcaga ttgtactgag agtgcaccat atgcggtgtg aaataccgca
      301 cagatgcgta aggagaaaat accgcatcag gcgccattcg ccattcaggc tgcgcaactg
      361 ttgggaaggg cgatcggtgc gggcctcttc gctattacgc cagctggcga aagggggatg
      421 tgctgcaagg cgattaagtt gggtaacgcc agggttttcc cagtcacgac gttgtaaaac
      481 gacggccagt gaattcgagc tcggtaccct ttgaagacaa gagcgaggat gcacatgtga
      541 ccgagggatt gtcttcgtgg aaacttggga cttcagattc caccccttgc aagcgtggaa
      601 agccttccga ccaagggaag tgtcggatgt agaggaaatg gaaagtttgt tctcagatgg
      661 ggacttgctt gattgcttca caagaatgcc agcttatgcg gtaaacgcag aggaagattt
      721 agctgcaatc aggaaaacgc ccgagatgga tgtcggtcaa gaagttaaag aacctgcagg
      781 agacagaaat caatactcaa accctgcaga aactttcctc aacaagctcc acaggaaaca
      841 cagtagggag gtgaaacacc aggccgcaaa gaaagctaaa cgcctagctg aaatccagga
      901 gtcaatgaga gctgaaggtg atgccgaacc aaatgaaata agcgggggca tgggggcaat
      961 acccagcaac gccgaacttc ctgggcccaa aggggatcct ctagagtcga cctgcaggca
     1021 tgcaagcttg gcgtaatcat ggtcatagct gtttcctgtg tgaaattgtt atccgctcac
     1081 aattccacac aacatacgag ccggaagcat aaagtgtaaa gcctggggtg cctaatgagt
     1141 gagctaactc acattaattg cgttgcgctc actgcccgct ttccagtcgg gaaacctgtc
     1201 gtgccagctg cattaatgaa tcggccaacg cgcggggaga ggcggtttgc gtattgggcg
     1261 ctcttccgct tcctcgctca ctgactcgct gcgctcggtc gttcggctgc ggcgagcggt
     1321 atcagctcac tcaaaggcgg taatacggtt atccacagaa tcaggggata acgcaggaaa
     1381 gaacatgtga gcaaaaggcc agcaaaaggc caggaaccgt aaaaaggccg cgttgctggc
     1441 gtttttccat aggctccgcc cccctgacga gcatcacaaa aatcgacgct caagtcagag
     1501 gtggcgaaac ccgacaggac tataaagata ccaggcgttt ccccctggaa gctccctcgt
     1561 gcgctctcct gttccgaccc tgccgcttac cggatacctg tccgcctttc tcccttcggg
     1621 aagcgtggcg ctttctcata gctcacgctg taggtatctc agttcggtgt aggtcgttcg
     1681 ctccaagctg ggctgtgtgc acgaaccccc cgttcagccc gaccgctgcg ccttatccgg
     1741 taactatcgt cttgagtcca acccggtaag acacgactta tcgccactgg cagcagccac
     1801 tggtaacagg attagcagag cgaggtatgt aggcggtgct acagagttct tgaagtggtg
     1861 gcctaactac ggctacacta gaaggacagt atttggtatc tgcgctctgc tgaagccagt
     1921 taccttcgga aaaagagttg gtagctcttg atccggcaaa caaaccaccg ctggtagcgg
     1981 tggttttttt gtttgcaagc agcagattac gcgcagaaaa aaaggatctc aagaagatcc
     2041 tttgatcttt tctacggggt ctgacgctca gtggaacgaa aactcacgtt aagggatttt
     2101 ggtcatgaga ttatcaaaaa ggatcttcac ctagatcctt ttaaattaaa aatgaagttt
     2161 taaatcaatc taaagtatat atgagtaaac ttggtctgac agttatttgc cgactacctt
     2221 ggtgatctcg cctttcacgt agtggacaaa ttcttccaac tgatctgcgc gcgaggccaa
     2281 gcgatcttct tcttgtccaa gataagcctg tctagcttca agtatgacgg gctgatactg
     2341 ggccggcagg cgctccattg cccagtcggc agcgacatcc ttcggcgcga ttttgccggt
     2401 tactgcgctg taccaaatgc gggacaacgt aagcactaca tttcgctcat cgccagccca
     2461 gtcgggcggc gagttccata gcgttaaggt ttcatttagc gcctcaaata gatcctgttc
     2521 aggaaccgga tcaaagagtt cctccgccgc tggacctacc aaggcaacgc tatgttctct
     2581 tgcttttgtc agcaagatag ccagatcaat gtcgatcgtg gctggctcga agatacctgc
     2641 aagaatgtca ttgcgctgcc attctccaaa ttgcagttcg cgcttagctg gataacgcca
     2701 cggaatgatg tcgtcgtgca caacaatggt gacttctaca gcgcggagaa tctcgctctc
     2761 tccaggggaa gccgaagttt ccaaaaggtc gttgatcaaa gctcgccgcg ttgtttcatc
     2821 aagccttacg gtcaccgtaa ccagcaaatc aatatcactg tgtggcttca ggccgccatc
     2881 cactgcggag ccgtacaaat gtacggccag caacgtcggt tcgagatggc gctcgatgac
     2941 gccaactacc tctgatagtt gagtcgatac ttcggcgatc accgcttccc tcatgatgtt
     3001 taactttgtt ttagggcgac tgccctgctg cgtaacatcg ttgctgctcc ataacatcaa
     3061 acatcgaccc acggcgtaac gcgcttgctg cttggatgcc cgaggcatag actgtacccc
     3121 aaaaaaacag tcataacaag ccatgaaaac cgccactgcg ccgttaccac cgctgcgttc
     3181 ggtcaaggtt ctggaccagt tgcgtgagcg catactcttc ctttttcaat attattgaag
     3241 catttatcag ggttattgtc tcatgagcgg atacatattt gaatgtattt agaaaaataa
     3301 acaaataggg gttccgcg
//
