# Supplementary material for: The COMET toolkit for composing customizable genetic programs in mammalian cells
Source: Nat Commun. 2020 Feb 7;11:779. doi: 10.1038/s41467-019-14147-5 (PMC7005830; doi:10.1038/s41467-019-14147-5)
Supplement: Supplementary file 8 — Source Data [file 41467_2019_14147_MOESM8_ESM.zip › Source Data/Plasmid maps 5 - mMoClo/pPD618 pLink8.gb]

LOCUS       pPD618 pLink8                3316 bp ds-DNA     circular SYN 16-JUN-2019
DEFINITION  [CTTC-GGGA] - Bpil.
ACCESSION   urn.local.katherine.8l-8438k8b
VERSION     .
KEYWORDS    .
SOURCE      synthetic DNA construct
  ORGANISM  synthetic DNA construct
REFERENCE   1  (bases 1 to 3316)
  AUTHORS   .
  TITLE     Direct Submission
  JOURNAL   Exported Sunday, Jun 16, 2019 from SnapGene 4.3.7
            https://www.snapgene.com
FEATURES             Location/Qualifiers
     source          1..3316
                     /organism="synthetic DNA construct"
                     /mol_type="other DNA"
     primer_bind     474..490
                     /label=M13 fwd
                     /note="common sequencing primer, one of multiple similar 
                     variants"
     misc_feature    521..546
                     /label=Link 8
     primer_bind     complement(1040..1056)
                     /label=M13 rev
                     /note="common sequencing primer, one of multiple similar 
                     variants"
     protein_bind    1064..1080
                     /label=lac operator
                     /bound_moiety="lac repressor encoded by lacI"
                     /note="The lac repressor binds to the lac operator to 
                     inhibit transcription in E. coli. This inhibition can be 
                     relieved by adding lactose or 
                     isopropyl-beta-D-thiogalactopyranoside (IPTG)."
     promoter        complement(1088..1118)
                     /label=lac promoter
                     /note="promoter for the E. coli lac operon"
     protein_bind    1133..1154
                     /label=CAP binding site
                     /bound_moiety="E. coli catabolite activator protein"
                     /note="CAP binding activates transcription in the presence 
                     of cAMP."
     rep_origin      complement(1442..2030)
                     /direction=LEFT
                     /label=ori
                     /note="high-copy-number ColE1/pMB1/pBR322/pUC origin of 
                     replication"
     CDS             complement(2201..2992)
                     /codon_start=1
                     /gene="aadA"
                     /product="aminoglycoside adenylyltransferase (Murphy, 
                     1985)"
                     /label=SmR
                     /note="confers resistance to spectinomycin and 
                     streptomycin"
                     /translation="MREAVIAEVSTQLSEVVGVIERHLEPTLLAVHLYGSAVDGGLKPH
                     SDIDLLVTVTVRLDETTRRALINDLLETSASPGESEILRAVEVTIVVHDDIIPWRYPAK
                     RELQFGEWQRNDILAGIFEPATIDIDLAILLTKAREHSVALVGPAAEELFDPVPEQDLF
                     EALNETLTLWNSPPDWAGDERNVVLTLSRIWYSAVTGKIAPKDVAADWAMERLPAQYQP
                     VILEARQAYLGQEEDRLASRADQLEEFVHYVKGEITKVVGK"
     promoter        complement(3212..3316)
                     /gene="bla"
                     /label=AmpR promoter
ORIGIN
        1 cacatttccc cgaaaagtgc cacctgacgt ctaagaaacc attattatca tgacattaac
       61 ctataaaaat aggcgtatca cgaggccctt tcgactcgcg cgtttcggtg atgacggtga
      121 aaacctctga cacatgcagc tcccggagat ggtcacagct tgtctgtaag cggatgccgg
      181 gagcagacaa gcccgtcagg gcgcgtcagc gggtgttggc gggtgtcggg gctggcttaa
      241 ctatgcggca tcagagcaga ttgtactgag agtgcaccat atgcggtgtg aaataccgca
      301 cagatgcgta aggagaaaat accgcatcag gcgccattcg ccattcaggc tgcgcaactg
      361 ttgggaaggg cgatcggtgc gggcctcttc gctattacgc cagctggcga aagggggatg
      421 tgctgcaagg cgattaagtt gggtaacgcc agggttttcc cagtcacgac gttgtaaaac
      481 gacggccagt gaattcgagc tcggtaccct ttgaagacaa cttcttgtaa aacgacggcc
      541 aggggattgt cttcgtggaa acttgggact tcagattcca ccccttgcaa gcgtggaaag
      601 ccttccgacc aagggaagtg tcggatgtag aggaaatgga aagtttgttc tcagatgggg
      661 acttgcttga ttgcttcaca agaatgccag cttatgcggt aaacgcagag gaagatttag
      721 ctgcaatcag gaaaacgccc gagatggatg tcggtcaaga agttaaagaa cctgcaggag
      781 acagaaatca atactcaaac cctgcagaaa ctttcctcaa caagctccac aggaaacaca
      841 gtagggaggt gaaacaccag gccgcaaaga aagctaaacg cctagctgaa atccaggagt
      901 caatgagagc tgaaggtgat gccgaaccaa atgaaataag cgggggcatg ggggcaatac
      961 ccagcaacgc cgaacttcct gggcccaaag gggatcctct agagtcgacc tgcaggcatg
     1021 caagcttggc gtaatcatgg tcatagctgt ttcctgtgtg aaattgttat ccgctcacaa
     1081 ttccacacaa catacgagcc ggaagcataa agtgtaaagc ctggggtgcc taatgagtga
     1141 gctaactcac attaattgcg ttgcgctcac tgcccgcttt ccagtcggga aacctgtcgt
     1201 gccagctgca ttaatgaatc ggccaacgcg cggggagagg cggtttgcgt attgggcgct
     1261 cttccgcttc ctcgctcact gactcgctgc gctcggtcgt tcggctgcgg cgagcggtat
     1321 cagctcactc aaaggcggta atacggttat ccacagaatc aggggataac gcaggaaaga
     1381 acatgtgagc aaaaggccag caaaaggcca ggaaccgtaa aaaggccgcg ttgctggcgt
     1441 ttttccatag gctccgcccc cctgacgagc atcacaaaaa tcgacgctca agtcagaggt
     1501 ggcgaaaccc gacaggacta taaagatacc aggcgtttcc ccctggaagc tccctcgtgc
     1561 gctctcctgt tccgaccctg ccgcttaccg gatacctgtc cgcctttctc ccttcgggaa
     1621 gcgtggcgct ttctcatagc tcacgctgta ggtatctcag ttcggtgtag gtcgttcgct
     1681 ccaagctggg ctgtgtgcac gaaccccccg ttcagcccga ccgctgcgcc ttatccggta
     1741 actatcgtct tgagtccaac ccggtaagac acgacttatc gccactggca gcagccactg
     1801 gtaacaggat tagcagagcg aggtatgtag gcggtgctac agagttcttg aagtggtggc
     1861 ctaactacgg ctacactaga aggacagtat ttggtatctg cgctctgctg aagccagtta
     1921 ccttcggaaa aagagttggt agctcttgat ccggcaaaca aaccaccgct ggtagcggtg
     1981 gtttttttgt ttgcaagcag cagattacgc gcagaaaaaa aggatctcaa gaagatcctt
     2041 tgatcttttc tacggggtct gacgctcagt ggaacgaaaa ctcacgttaa gggattttgg
     2101 tcatgagatt atcaaaaagg atcttcacct agatcctttt aaattaaaaa tgaagtttta
     2161 aatcaatcta aagtatatat gagtaaactt ggtctgacag ttatttgccg actaccttgg
     2221 tgatctcgcc tttcacgtag tggacaaatt cttccaactg atctgcgcgc gaggccaagc
     2281 gatcttcttc ttgtccaaga taagcctgtc tagcttcaag tatgacgggc tgatactggg
     2341 ccggcaggcg ctccattgcc cagtcggcag cgacatcctt cggcgcgatt ttgccggtta
     2401 ctgcgctgta ccaaatgcgg gacaacgtaa gcactacatt tcgctcatcg ccagcccagt
     2461 cgggcggcga gttccatagc gttaaggttt catttagcgc ctcaaataga tcctgttcag
     2521 gaaccggatc aaagagttcc tccgccgctg gacctaccaa ggcaacgcta tgttctcttg
     2581 cttttgtcag caagatagcc agatcaatgt cgatcgtggc tggctcgaag atacctgcaa
     2641 gaatgtcatt gcgctgccat tctccaaatt gcagttcgcg cttagctgga taacgccacg
     2701 gaatgatgtc gtcgtgcaca acaatggtga cttctacagc gcggagaatc tcgctctctc
     2761 caggggaagc cgaagtttcc aaaaggtcgt tgatcaaagc tcgccgcgtt gtttcatcaa
     2821 gccttacggt caccgtaacc agcaaatcaa tatcactgtg tggcttcagg ccgccatcca
     2881 ctgcggagcc gtacaaatgt acggccagca acgtcggttc gagatggcgc tcgatgacgc
     2941 caactacctc tgatagttga gtcgatactt cggcgatcac cgcttccctc atgatgttta
     3001 actttgtttt agggcgactg ccctgctgcg taacatcgtt gctgctccat aacatcaaac
     3061 atcgacccac ggcgtaacgc gcttgctgct tggatgcccg aggcatagac tgtaccccaa
     3121 aaaaacagtc ataacaagcc atgaaaaccg ccactgcgcc gttaccaccg ctgcgttcgg
     3181 tcaaggttct ggaccagttg cgtgagcgca tactcttcct ttttcaatat tattgaagca
     3241 tttatcaggg ttattgtctc atgagcggat acatatttga atgtatttag aaaaataaac
     3301 aaataggggt tccgcg
//
