# Supplementary material for: The COMET toolkit for composing customizable genetic programs in mammalian cells
Source: Nat Commun. 2020 Feb 7;11:779. doi: 10.1038/s41467-019-14147-5 (PMC7005830; doi:10.1038/s41467-019-14147-5)
Supplement: Supplementary file 8 — Source Data [file 41467_2019_14147_MOESM8_ESM.zip › Source Data/Plasmid maps 5 - mMoClo/pPD630 Integration Vector.gb]

LOCUS       pPD630 Integration Vector               10042 bp ds-DNA     circular SYN 16-JUN-2019
DEFINITION  synthetic circular DNA
ACCESSION   .
VERSION     .
KEYWORDS    .
SOURCE      synthetic DNA construct
  ORGANISM  synthetic DNA construct
REFERENCE   1  (bases 1 to 10042)
  AUTHORS   LeonardLab
  TITLE     Direct Submission
  JOURNAL   Exported Sunday, Jun 16, 2019 from SnapGene 4.3.7
            https://www.snapgene.com
FEATURES             Location/Qualifiers
     source          1..10042
                     /organism="synthetic DNA construct"
                     /mol_type="other DNA"
     misc_feature    340..575
                     /label=cHS4
     misc_feature    679..914
                     /label=cHS4
     misc_feature    1031..1068
                     /label=attB BxB1
     CDS             1079..1678
                     /codon_start=1
                     /gene="pac from Streptomyces alboniger"
                     /product="puromycin N-acetyltransferase"
                     /label=PuroR
                     /note="confers resistance to puromycin"
                     /translation="MTEYKPTVRLATRDDVPRAVRTLAAAFADYPATRHTVDPDRHIER
                     VTELQELFLTRVGLDIGKVWVADDGAAVAVWTTPESVEAGAVFAEIGPRMAELSGSRLA
                     AQQQMEGLLAPHRPKEPAWFLATVGVSPDHQGKGLGSAVVLPGVEAAERAGVPAFLETS
                     APRNLPFYERLGFTVTADVEVPEGPRTWCMTRKPGA"
     misc_feature    1711..2234
                     /label=rb glob PA terminator
     polyA_signal    1856..1911
                     /label=beta-globin poly(A) signal
                     /note="rabbit beta-globin polyadenylation signal (Gil and 
                     Proudfoot, 1987)"
     misc_feature    2266..2501
                     /label=cHS4
     misc_feature    2605..2840
                     /label=cHS4
     misc_feature    2970..8457
                     /label=Red crt operon
     CDS             complement(8648..9457)
                     /codon_start=1
                     /gene="aph(3')-Ia"
                     /product="aminoglycoside phosphotransferase"
                     /label=KanR
                     /note="confers resistance to kanamycin in bacteria or G418 
                     (Geneticin(R)) in eukaryotes"
                     /translation="MSHIQRETSRPRLNSNMDADLYGYKWARDNVGQSGATIYRLYGKP
                     DAPELFLKHGKGSVANDVTDEMVRLNWLTEFMPLPTIKHFIRTPDDAWLLTTAIPGKTA
                     FQVLEEYPDSGENIVDALAVFLRRLHSIPVCNCPFNSDRVFRLAQAQSRMNNGLVDASD
                     FDDERNGWPVEQVWKEMHKLLPFSPDSVVTHGDFSLDNLIFDEGKLIGCIDVGRVGIAD
                     RYQDLAILWNCLGEFSPSLQKRLFQKYGIDNPDMNKLQFHLMLDEFF"
     rep_origin      complement(join(9616..10042,1..162))
                     /direction=LEFT
                     /label=ori
                     /note="high-copy-number ColE1/pMB1/pBR322/pUC origin of 
                     replication"
ORIGIN
        1 ggctacacta gaagaacagt atttggtatc tgcgctctgc tgaagccagt taccttcgga
       61 aaaagagttg gtagctcttg atccggcaaa caaaccaccg ctggtagcgg tggttttttt
      121 gtttgcaagc agcagattac gcgcagaaaa aaaggatctc aagaagatcc tttgatcttt
      181 tctacggggt ctgacgctca gtggaacgaa aactcacgtt aagggatttt ggtcatgaga
      241 ttatcaaaaa ggatcttcac ctagatcctt tctcgagctt tcggagtgag atggagtggc
      301 cactgtggaa ctgggcctag catcgcgata agctctagag ggacagcccc cccccaaagc
      361 ccccagggat gtaattacgt ccctcccccg ctagggggca gcagcgagcc gcccggggct
      421 ccgctccggt ccggcgctcc ccccgcatcc ccgagccggc agcgtgcggg gacagcccgg
      481 gcacggggaa ggtggcacgg gatcgctttc ctctgaacgc ttctcgctgc tctttgagcc
      541 tgcagacacc tggggggata cggggaaaaa gctttaggct gaaagagaga tttagaatga
      601 cagaatcata gaacggcctg cgtacggatg gggctctagc tctagagctt gatatcgaat
      661 tcctgcagcc ccgctagagg gacagccccc ccccaaagcc cccagggatg taattacgtc
      721 cctcccccgc tagggggcag cagcgagccg cccggggctc cgctccggtc cggcgctccc
      781 cccgcatccc cgagccggca gcgtgcgggg acagcccggg cacggggaag gtggcacggg
      841 atcgctttcc tctgaacgct tctcgctgct ctttgagcct gcagacacct ggggggatac
      901 ggggaaaaag ctttaggctg aaagagagat ttagaatgac agaatcatag aacggcctgg
      961 gcgcgcctgg tggcgaacga tcaacagacg ggagatctac tattgggaca gcagagatcc
     1021 agttggtaat ggcttgtcga cgacggcggt ctccgtcgtc aggatcatag gtgccaccat
     1081 gaccgagtac aagcccacgg tgcgcctcgc cacccgcgac gacgtccccc gggccgtacg
     1141 caccctcgcc gccgcgttcg ccgactaccc cgccacgcgc cacaccgtcg acccggaccg
     1201 ccacatcgag cgggtcaccg agctgcaaga actcttcctc acgcgcgtcg ggctcgacat
     1261 cggcaaggtg tgggtcgcgg acgacggcgc cgcggtggcg gtctggacca cgccggagag
     1321 cgtcgaagcg ggggcggtgt tcgccgagat cggcccgcgc atggccgagt tgagcggttc
     1381 ccggctggcc gcgcagcaac agatggaagg cctcctggcg ccgcaccggc ccaaggagcc
     1441 cgcgtggttc ctggccaccg tcggcgtctc gcccgaccac cagggcaagg gtctgggcag
     1501 cgccgtcgtg ctccccggag tggaggcggc cgagcgcgcc ggggtgcccg ccttcctgga
     1561 gacatccgcg ccccgcaacc tccccttcta cgagcggctc ggcttcaccg tcaccgccga
     1621 cgtcgaggtg cccgaaggac cgcgcacctg gtgcatgacc cgcaagcccg gtgcctgagc
     1681 ttccactgga ttgtacaatt accaactgaa ttcactcctc aggtgcaggc tgcctatcag
     1741 aaggtggtgg ctggtgtggc caatgccctg gctcacaaat accactgaga tctttttccc
     1801 tctgccaaaa attatgggga catcatgaag ccccttgagc atctgacttc tggctaataa
     1861 aggaaattta ttttcattgc aatagtgtgt tggaattttt tgtgtctctc actcggaagg
     1921 acatatggga gggcaaatca tttaaaacat cagaatgagt atttggttta gagtttggca
     1981 acatatgccc atatgctggc tgccatgaac aaaggttggc tataaagagg tcatcagtat
     2041 atgaaacagc cccctgctgt ccattcctta ttccatagaa aagccttgac ttgaggttag
     2101 atttttttta tattttgttt tgtgttattt ttttctttaa catccctaaa attttcctta
     2161 catgttttac tagccagatt tttcctcctc tcctgactac tcccagtcat agctgtccct
     2221 cttctcttat ggagatccgg gcctagcatc gcgataagct ctagagggac agcccccccc
     2281 caaagccccc agggatgtaa ttacgtccct cccccgctag ggggcagcag cgagccgccc
     2341 ggggctccgc tccggtccgg cgctcccccc gcatccccga gccggcagcg tgcggggaca
     2401 gcccgggcac ggggaaggtg gcacgggatc gctttcctct gaacgcttct cgctgctctt
     2461 tgagcctgca gacacctggg gggatacggg gaaaaagctt taggctgaaa gagagattta
     2521 gaatgacaga atcatagaac ggcctgcgta cggatggggc tctagctcta gagcttgata
     2581 tcgaattcct gcagccccgc tagagggaca gccccccccc aaagccccca gggatgtaat
     2641 tacgtccctc ccccgctagg gggcagcagc gagccgcccg gggctccgct ccggtccggc
     2701 gctccccccg catccccgag ccggcagcgt gcggggacag cccgggcacg gggaaggtgg
     2761 cacgggatcg ctttcctctg aacgcttctc gctgctcttt gagcctgcag acacctgggg
     2821 ggatacgggg aaaaagcttt aggctgaaag agagatttag aatgacagaa tcatagaacg
     2881 gcctgggcgc gcctggtggc gaacgatcaa cagacgggag attgccttgt cttctggtcg
     2941 actcgacgga gggtaccgca cggtctgcca atccgacgga ggtttatgaa ttttccacct
     3001 tttccacaag ctcaactagt attaacgatg tggatttagc aaaaaaaacc tgtaacccta
     3061 aatgtaaaat aacgggtaag cctgccaacc atgttatggc agattaagcg tctttttgaa
     3121 gggcaccgca tctttcgcgt tgccgtaaat gtatccgttt ataaggacag cccgaatgac
     3181 ggtctgcgca aaaaaacacg ttcatctcac tcgcgatgct gcggagcagt tactggctga
     3241 tattgatcga cgccttgatc agttattgcc cgtggaggga gaacgggatg ttgtgggtgc
     3301 cgcgatgcgt gaaggtgcgc tggcaccggg aaaacgtatt cgccccatgt tgctgttgct
     3361 gaccgcccgc gatctgggtt gcgctgtcag ccatgacgga ttactggatt tggcctgtgc
     3421 ggtggaaatg gtccacgcgg cttcgctgat ccttgacgat atgccctgca tggacgatgc
     3481 gaagctgcgg cgcggacgcc ctaccattca ttctcattac ggagagcatg tggcaatact
     3541 ggcggcggtt gccttgctga gtaaagcctt tggcgtaatt gccgatgcag atggcctcac
     3601 gccgctggca aaaaatcggg cggtttctga actgtcaaac gccatcggca tgcaaggatt
     3661 ggttcagggt cagttcaagg atctgtctga aggggataag ccgcgcagcg ctgaagctat
     3721 tttgatgacg aatcacttta aaaccagcac gctgttttgt gcctccatgc agatggcctc
     3781 gattgttgcg aatgcctcca gcgaagcgcg tgattgcctg catcgttttt cacttgatct
     3841 tggtcaggca tttcaactgc tggacgattt gaccgatggc atgaccgaca ccggtaagga
     3901 tagcaatcag gacgccggta aatcgacgct ggtcaatctg ttaggcccga gggcggttga
     3961 agaacgtctg agacaacatc ttcagcttgc cagtgagcat ctctctgcgg cctgccaaca
     4021 cgggcacgcc actcaacatt ttattcaggc ctggtttgac aaaaaactcg ctgccgtcag
     4081 ttaaggatgc tgcatgagcg cacatgccct gcccaaggca gatctgaccg ccaccagcct
     4141 gatcgtatcg ggcggcatca tcgccgcttg gctggccctg catgtgcatg cgctgtggtt
     4201 tctggacgca gcggcgcatc ccatcctggc gatcgcaaat ttcctggggc tgacctggct
     4261 gtcggtcgga ttgttcatca tcgcgcatga cgcgatgcac gggtcggtgg tgccggggcg
     4321 tccgcgcgcc aatgcggcga tgggccagct tgtcctgtgg ctgtatgccg gattttcgtg
     4381 gcgcaagatg atcgtcaagc acatggccca tcaccgccat gccggaaccg acgacgaccc
     4441 cgatttcgac catggcggcc cggtccgctg gtacgcccgc ttcatcggca cctatttcgg
     4501 ctggcgcgag gggctgcttc tgcccgtcat cgtgacggtc tatgcgctga tccttgggga
     4561 tcgctggatg tacgtggtat tctggccgct gccgtcgatc ctggcgtcga tccagctgtt
     4621 cgtgttcggc acctggctgc cgcaccgccc cggccacgac gcgttcccgg accgccacaa
     4681 tgcgcggtcg tcgcggatca gcgaccccgt gtcgctgctg acctgttttc actttggcgg
     4741 ttatcatcac gaacaccacc tgcacccgac ggtgccgtgg tggcgcctgc ccagcacccg
     4801 caccaagggg gacaccgcat gagtgactta agtgggagcg gctatgcaac cgcattatga
     4861 tctgattctc gtgggggctg gactcgcgaa tggccttatc gccctgcgac ttcagcagca
     4921 gcaacctgat atgcgtattt tgcttatcga cgccgcaccc caggcgggcg ggaatcatac
     4981 gtggtcattt caccacgatg atttgactga gagccaacat cgttggatag ctccgctggt
     5041 ggttcatcac tggcccgact atcaggtacg ctttcccaca cgccgtcgta agctgaacag
     5101 cggctacttt tgtattactt ctcagcgttt cgctgaggtt ttacagcgac agtttggccc
     5161 gcacttgtgg atggataccg cggtcgcaga ggttaatgcg gaatctgttc ggttgaaaaa
     5221 gggtcaggtt atcggtgccc gcgcggtgat tgacgggcgg ggttatgcgg caaattcagc
     5281 actgagcgtg ggcttccagg cgtttattgg ccaggaatgg cgattgagcc acccgcatgg
     5341 tttatcatct cccattatca tggatgccac ggtcgatcag caaaatggtt atcgcttcgt
     5401 gtacagcctg ccgctctcgc cgaccagatt gttaattgaa gatacgcact atattgataa
     5461 tgcgacatta gatcctgaat gcgcgcggca aaatatttgc gactatgccg cgcaacaggg
     5521 ttggcagctt cagacactgc tgcgagaaga acagggcgcc ttacccatta ctctgtcggg
     5581 caatgccgac gcattctggc agcagcgccc cctggcctgt agtggattac gtgccggtct
     5641 gttccatcct accaccggct attcactgcc gctggcggtt gccgtggccg accgcctgag
     5701 tgcacttgat gtctttacgt cggcctcaat tcaccatgcc attacgcatt ttgcccgcga
     5761 gcgctggcag cagcagggct ttttccgcat gctgaatcgc atgctgtttt tagccggacc
     5821 cgccgattca cgctggcggg ttatgcagcg tttttatggt ttacctgaag atttaattgc
     5881 ccgtttttat gcgggaaaac tcacgctgac cgatcggcta cgtattctga gcggcaagcc
     5941 gcctgttccg gtattagcag cattgcaagc cattatgacg actcatcgtt aaagagcgac
     6001 tacatgaaac caactacggt aattggtgca ggcttcggtg gcctggcact ggcaattcgt
     6061 ctacaagctg cggggatccc cgtcttactg cttgaacaac gtgataaacc cggcggtcgg
     6121 gcttatgtct acgaggatca ggggtttacc tttgatgcag gcccgacggt tatcaccgat
     6181 cccagtgcca ttgaagaact gtttgcactg gcaggaaaac agttaaaaga gtatgtcgaa
     6241 ctgctgccgg ttacgccgtt ttaccgcctg tgttgggagt cagggaaggt ctttaattac
     6301 gataacgatc aaacccggct cgaagcgcag attcagcagt ttaatccccg cgatgtcgaa
     6361 ggttatcgtc agtttctgga ctattcacgc gcggtgttta aagaaggcta tctaaagctc
     6421 ggtactgtcc cttttttatc gttcagagac atgcttcgcg ccgcacctca actggcgaaa
     6481 ctgcaggcat ggagaagcgt ttacagtaag gttgccagtt acatcgaaga tgaacatctg
     6541 cgccaggcgt tttctttcca ctcgctgttg gtgggcggca atcccttcgc cacctcatcc
     6601 atttatacgt tgatacacgc gctggagcgt gagtggggcg tctggtttcc gcgtggcggc
     6661 accggcgcat tagttcaggg gatgataaag ctgtttcagg atctgggtgg cgaagtcgtg
     6721 ttaaacgcca gagtcagcca tatggaaacg acaggaaaca agattgaagc cgtgcattta
     6781 gaggacggtc gcaggttcct gacgcaagcc gtcgcgtcaa atgcagatgt ggttcatacc
     6841 tatcgcgacc tgttaagcca gcaccctgcc gcggttaagc agtccaacaa actgcagact
     6901 aagcgcatga gtaactctct gtttgtgctc tattttggtt tgaatcacca tcatgatcag
     6961 ctcgcgcatc acacggtttg tttcggcccg cgttaccgcg agctgattga cgaaattttt
     7021 aatcatgatg gcctcgcaga ggacttctca ctttatctgc acgcgccctg tgtcacggat
     7081 tcgtcactgg cgcctgaagg ttgcggcagt tactatgtgt tggcgccggt gccgcattta
     7141 ggcaccgcga acctcgactg gacggttgag gggccaaaac tacgcgaccg tatttttgcg
     7201 taccttgagc agcattacat gcctggctta cggagtcagc tggtcacgca ccggatgttt
     7261 acgccgtttg attttcgcga ccagcttaat gcctatcatg gctcagcctt ttctgtggag
     7321 cccgttctta cccagagcgc ctggtttcgg ccgcataacc gcgataaaac cattactaat
     7381 ctctacctgg tcggcgcagg cacgcatccc ggcgcaggca ttcctggcgt catcggctcg
     7441 gcaaaagcga cagcaggttt gatgctggag gatctgattt gaataatccg tcgttactca
     7501 atcatgcggt cgaaacgatg gcagttggct cgaaaagttt tgcgacagcc tcaaagttat
     7561 ttgatgcaaa aacccggcgc agcgtactga tgctctacgc ctggtgccgc cattgtgacg
     7621 atgttattga cgatcagacg ctgggctttc aggcccggca gcctgcctta caaacgcccg
     7681 aacaacgtct gatgcaactt gagatgaaaa cgcgccaggc ctatgcagga tcgcagatgc
     7741 acgaaccggc gtttgcggct tttcaggaag tggctatggc tcatgatatc gccccggctt
     7801 acgcgtttga tcatctggaa ggcttcgcca tggatgtacg cgaagcgcaa tacagccaac
     7861 tggatgatac gctgcgctat tgctatcacg ttgcaggcgt tgtcggcttg atgatggcgc
     7921 aaatcatggg cgtgcgggat aacgccacgc tggaccgcgc ctgtgacctt gggctggcat
     7981 ttcagttgac caatattgct cgcgatattg tggacgatgc gcatgcgggc cgctgttatc
     8041 tgccggcaag ctggctggag catgaaggtc tgaacaaaga gaattatgcg gcacctgaaa
     8101 accgtcaggc gctgagccgt atcgcccgtc gtttggtgca ggaagcagaa ccttactatt
     8161 tgtctgccac agccggcctg gcagggttgc ccctgcgttc cgcctgggca atcgctacgg
     8221 cgaagcaggt ttaccggaaa ataggtgtca aagttgaaca ggccggtcag caagcctggg
     8281 atcagcggca gtcaacgacc acgcccgaaa aattaacgct gctgctggcc gcctctggtc
     8341 aggcccttac ttcccggatg cgggctcatc ctccccgccc tgcgcatctc tggcagcgcc
     8401 cgctctagcg ccatgtcttt cccggagcgt cgcctgaagt tttgacaggg gcggcgcata
     8461 gaggaagcca aaagaaacac aaccttcttt gcccctgacg gcgtgatgca tacgctggcg
     8521 attagcacga agacaaggga tggaacgacg cgtaactcac gttaagggat tttggtcatg
     8581 agcttgcgcc gtcccgtcaa gtcagcgtaa tgctctgcca gtgttacaac caattaacca
     8641 attctgatta gaaaaactca tcgagcatca aatgaaactg caatttattc atatcaggat
     8701 tatcaatacc atatttttga aaaagccgtt tctgtaatga aggagaaaac tcaccgaggc
     8761 agttccatag gatggcaaga tcctggtatc ggtctgcgat tccgactcgt ccaacatcaa
     8821 tacaacctat taatttcccc tcgtcaaaaa taaggttatc aagtgagaaa tcaccatgag
     8881 tgacgactga atccggtgag aatggcaaaa gtttatgcat ttctttccag acttgttcaa
     8941 caggccagcc attacgctcg tcatcaaaat cactcgcatc aaccaaaccg ttattcattc
     9001 gtgattgcgc ctgagcgaga cgaaatacgc gatcgctgtt aaaaggacaa ttacaaacag
     9061 gaatcgaatg caaccggcgc aggaacactg ccagcgcatc aacaatattt tcacctgaat
     9121 caggatattc ttctaatacc tggaatgctg tttttccggg gatcgcagtg gtgagtaacc
     9181 atgcatcatc aggagtacgg ataaaatgct tgatggtcgg aagaggcata aattccgtca
     9241 gccagtttag tctgaccatc tcatctgtaa catcattggc aacgctacct ttgccatgtt
     9301 tcagaaacaa ctctggcgca tcgggcttcc catacaagcg atagattgtc gcacctgatt
     9361 gcccgacatt atcgcgagcc catttatacc catataaatc agcatccatg ttggaattta
     9421 atcgcggcct cgacgtttcc cgttgaatat ggctcataac accccttgta ttactgttta
     9481 tgtaagcaga cagttttatt gttcatgatg atattatttt atcttgtgca atgtaacatc
     9541 agagattttg agacacgggc catgctagct ccagcaaaag gccaggaacc gtaaaaaggc
     9601 cgcgttgctg gcgtttttcc ataggctccg cccccctgac gagcatcaca aaaatcgacg
     9661 ctcaagtcag aggtggcgaa acccgacagg actataaaga taccaggcgt ttccccctgg
     9721 aagctccctc gtgcgctctc ctgttccgac cctgccgctt accggatacc tgtccgcctt
     9781 tctcccttcg ggaagcgtgg cgctttctca tagctcacgc tgtaggtatc tcagttcggt
     9841 gtaggtcgtt cgctccaagc tgggctgtgt gcacgaaccc cccgttcagc ccgaccgctg
     9901 cgccttatcc ggtaactatc gtcttgagtc caacccggta agacacgact tatcgccact
     9961 ggcagcagcc actggtaaca ggattagcag agcgaggtat gtaggcggtg ctacagagtt
    10021 cttgaagtgg tggcctaact ac
//
